# Supplementary material for: A multicolor suite for deciphering population coding of calcium and cAMP in vivo
Source: Nat Methods. 2024 Mar 21;21(5):897–907. doi: 10.1038/s41592-024-02222-9 (PMC11093745; doi:10.1038/s41592-024-02222-9)
Supplement: Supplementary file 6 — Source data for Supplementary Fig. 1. [file 41592_2024_2222_MOESM6_ESM.xlsx]

## Sheet: Supplementary_Fig_1b
Inclusions / cell, jRGECO1a	18	17	26	26	20	22	18	21	16	2	30	27	23	18	30	10	10	13	28	27	20	17	16	16	7	34	27	25	19	21	19	18	16	16	18	25	16	20	24	25	19	18	29	22	17	15	19	20	8
Inclusions / cell, RCaMP3	13	18	20	24	24	30	31	25	23	21	23	38	16	17	31	31	33	22	13	35	27	12	26	26	21	13	22	35	14	15	25	18	15	24	19	18	23	34	24	29	16	24	22	22	12	19	17	25	7
[truncated: 172 more columns]
