# Supplementary material for: A multicolor suite for deciphering population coding of calcium and cAMP in vivo
Source: Nat Methods. 2024 Mar 21;21(5):897–907. doi: 10.1038/s41592-024-02222-9 (PMC11093745; doi:10.1038/s41592-024-02222-9)
Supplement: Supplementary file 7 — Source data for Supplementary Fig. 3. [file 41592_2024_2222_MOESM7_ESM.xlsx]

## Sheet: Supplementary_Fig_3b
cAMPinG1-NE	1.65599	1.56694	1.43963	1.7796	1.8068	1.58998	1.65702	3.00537	2.31761	1.13721	1.62501	1.4815	0.949343	1.76543	1.23059	1.11947	1.23429	1.66398	1.66602	1.60422	1.95286	1.50707	0.840978	1.25824	1.35227	0.93342	1.31829	0.901899	0.940842	0.72521	1.30119	1.08316	1.50581	0.863508	1.30613	0.734303	0.936632	1.11085	1.25018	0.877836	0.962607	1.14123	0.95191	0.534392	0.672496	2.52872	1.66868	1.36812	1.97791
G-Flamp1	0.167691	0.173891	0.202501	0.161634	0.10467	0.160281	0.19135	0.175841	0.201362	0.142812	0.168639	0.123255	0.150308	0.184345	0.197396	0.134941	0.195321	0.161882	0.169041	0.209416	0.184261	0.179159	0.144673	0.12638	0.183948	0.177581	0.188734	0.227016	0.184275	0.117044	0.213965	0.141592	0.167562	0.238065	0.270674	0.160726	0.151355	0.187358	0.139594	0.174595	0.138488	0.258399	0.159899	0.234162	0.187887	0.151602	0.129003	0.143572	0.0757486
[truncated: 235 more columns]
