# Supplementary material for: A multicolor suite for deciphering population coding of calcium and cAMP in vivo
Source: Nat Methods. 2024 Mar 21;21(5):897–907. doi: 10.1038/s41592-024-02222-9 (PMC11093745; doi:10.1038/s41592-024-02222-9)
Supplement: Supplementary file 8 — Statistical source data. [file 41592_2024_2222_MOESM8_ESM.xlsx]

## Sheet: Fig_1e
490 nm						450 nm
Flamindo2	-0.801549	-0.796211	-0.825365	-0.78998		gCarvi	0.287671	0.74026	0.757576	0.451456
gCarvi	2.27492	2.13537	2.12135	2.08076		G-Flamp1	9.70238	9.22488	10.8092	9.45536
G-Flamp1	6.90802	7.35426	7.72432	7.93039		cAMPinG1	4.92764	4.38184	4.01092	4.22342
cAMPinG1	11.5039	10.0585	10.5775	10.2258
cAMPinG1mut	-0.0490101	-0.122955	-0.0446704	-0.119906

## Sheet: Fig_1f
cAMP concenctration (uM)	300	100	30	10	3	1	0.3	0.1	0.03	0.01	0.003	0.001
cAMPinG1_1	1	1.05349	0.603578	1.02254	0.990797	0.828642	0.627032	0.333154	0.111131	0.0394156	0.00829	0
cAMPinG1_2	1	1.06331	1.09219	1.0565	1.02042	0.915119	0.653976	0.351144	0.131994	0.043639	0.013815	0
cAMPinG1_3	1	1.06108	1.05013	1.05038	1.02674	0.918746	0.654341	0.347204	0.126709	0.0417278	0.0106975	0
cAMPinG1_4	1	1.0462	1.04107	1.0603	1.0454	0.891948	0.651233	0.342766	0.120136	0.0360509	0.00773383	0
Flamindo2_1	1	0.966564	0.933128	0.818742	0.558293	0.300044	0.122305	0.0118786	-0.0365156	-0.0651122	0.0492741	0
Flamindo2_2	1	0.970938	0.905328	0.806253	0.560546	0.264641	0.0915896	0.00484368	-0.0528402	-0.0616469	-0.0682519	0
Flamindo2_3	1	0.964848	0.904242	0.781818	0.527273	0.261818	0.0294949	-0.0585859	-0.0880808	-0.0569697	-0.0674747	0
Flamindo2_4	1	0.973116	0.933451	0.819744	0.556633	0.300573	0.0982812	0.106214	-0.0392243	-0.0550903	-0.0334949	0
gCarvi_1	1	1.05754	0.927018	0.597895	0.247719	0.0673684	0.0140351	0.0491228	0.0350877	0.0498246	0.0603509	0
gCarvi_2	1	0.949752	0.885236	0.603598	0.220223	0.0477667	0.00930521	0.0179901	0.0459057	0.0409429	0.0310174	0
gCarvi_3	1	0.968667	0.903333	0.704	0.233333	0.0653333	0.014	0.0226667	0.0326667	0.032	0.052	0
gCarvi_4	1	1.0984	1.05568	0.782609	0.278413	0.0541571	0.0114416	0.00152555	0.0144928	0.020595	0.0106789	0
G-Flamp1_1	1	1.14043	1.16482	1.04951	0.870441	0.571884	0.26402	0.128609	0.0493541	0.0306231	0.0223404	0
G-Flamp1_2	1	1.23043	1.21949	1.17311	0.96724	0.637169	0.305178	0.115674	0.0436918	0.0223445	0.0161767	0
G-Flamp1_3	1	1.17378	1.06095	1.01253	0.857979	0.570287	0.261358	0.0756131	0.0343547	0.0140706	0.00881057	0
G-Flamp1_4	1	1.1461	1.14737	1.04206	0.915601	0.546296	0.240101	0.101882	0.0411367	0.0240307	0.0163176	0

## Sheet: Fig_1g
Flamindo2	2.31145	2.44428	2.71059	2.35508
gCarvi	7.59167	7.28072	5.9182	5.4242
G-Flamp1	0.891793	0.778055	0.899497	0.918784
cAMPinG1	0.162816	0.188918	0.185108	0.190102
