# Supplementary material for: A multicolor suite for deciphering population coding of calcium and cAMP in vivo
Source: Nat Methods. 2024 Mar 21;21(5):897–907. doi: 10.1038/s41592-024-02222-9 (PMC11093745; doi:10.1038/s41592-024-02222-9)
Supplement: Supplementary file 9 — Statistical source data. [file 41592_2024_2222_MOESM9_ESM.xlsx]

## Sheet: Fig_2e
cAMPinG1	-0.00740778	0.0353415	0.0853494	0.171217	0.155301	0.105702	0.0959532	0.0724967	0.098924	0.0818772	0.129965	0.0893217	0.353296	0.219259	0.153475	0.0952286	0.181052	0.175296	0.191285	0.178846	0.660202	0.0958714	0.37029	0.216699	0.163094	0.164125	0.14831	0.205758	0.126667	0.444461	0.501903	0.629434	0.487357	0.609412	0.724246	0.804617	0.53754	0.166351	0.169653	0.645419	0.559447	0.221661	0.0692357	-0.119239	0.272529	0.155579	0.184412
cAMPinG1mut	0.0196474	0.0356301	0.0981731	0.0545794	0.0304772	0.0187387	0.0187056	0.0419529	0.0303579	0.016723	0.0557768	0.00365633	0.00665643	0.0306722	0.0613183	-0.0953937	-0.0108403	-0.0131085	0.0107884	0.0416504	-0.0155536	0.0103197	-0.043549	-0.00881821	0.0166097	-0.0167556	-0.0382131	0.0204576	-0.0141775	0.0317821	0.0199884	0.0123413	0.00921959	-0.00152843	0.0356933	0.0279684	-0.0607039	-0.0478803	-0.0113943
G-Flamp1	0.015121	0.212367	0.0684429	0.0561991	0.0487175	0.0899043	0.0690541	0.0593625	0.00815783	0.108037	0.225574	0.0441707	0.0690266	0.0496015	0.0638905	0.0742669	0.0721458	0.0915983	0.0279065	-0.0112082	0.0241204	0.111631	-0.0237009	0.0350621	0.0477894	0.145738	0.139813	0.0691286	0.0930387	0.0970978	-0.0305268	-0.000647693

## Sheet: Fig_2f
half-decay time	5.2	14.4	21.8	12.7333	17.4667	12.6	15.1333	16.7333	10.3333	13.6	27.3333	8.86667	30.2667	37.2667	27.6	14.0667	18.4	24.2	21.2	27.0667	25.5333	16.8	18.8	25.6667	26.0667	28.4667	22.4667	28.4	24.1333	31.8	23.6	35.1333	22.9333	25.1333	20.8667	22.4667	23.4667	14.8	21.4	23.3333	22.8667	24.4667	22	7.93333	31.4	30.7333	41.3333

## Sheet: Fig_2i
Spine	0.192579	0.0431463	0.0231079	0.0456441	0.126545	0.056227	0.0859456	0.036372	0.0485537	-0.226467	0.198769	0.063151	0.101655	0.0413632	0.094208	0.166828	0.0343148	0.216897	0.0949509	-0.0211132	-0.00696639	0.0666716	0.344788	0.0153307	-0.0055978	0.0921395	0.283202	0.266892	0.0834755	-0.480626	-0.150353	0.227262	0.247305	0.219021	0.443836	0.333252	-0.25625	0.217948	0.186719	0.000639896	0.317082	0.257586	0.0593837	0.304973	0.195234	-0.00205212	0.0102697	-0.0200559	0.0376377
Dendritic shaft	0.136538	-0.186571	0.036054	0.0210722	0.0028442	0.0403449	0.079944	0.0971126	-0.0211136	0.206322	0.0461186
[truncated: 7 more columns]
