# Supplementary material for: A multicolor suite for deciphering population coding of calcium and cAMP in vivo
Source: Nat Methods. 2024 Mar 21;21(5):897–907. doi: 10.1038/s41592-024-02222-9 (PMC11093745; doi:10.1038/s41592-024-02222-9)
Supplement: Supplementary file 10 — Statistical source data. [file 41592_2024_2222_MOESM10_ESM.xlsx]

## Sheet: Fig_3b
jRGECO1a	14.2428	15.6562	14.8712	14.4401
XCaMP-R	5.55553	5.6858	5.6646	5.61476
RCaMP3	27.0822	26.8309	26.8977	27.7869

## Sheet: Fig_3c
jRGECO1a	0.922605	1.65193	0.435519	0.649466	1.61036	0.966102	0.432126	0.549507	0.71358	0.261215	0.202119	0.922189	0.633988	0.677697	0.252461	1.20825	0.174278	0.859576	2.19124	0.353237	0.350697	1.04876	0.61037	1.07157	1.45942	0.52587	0.259983	0.818503	2.29792	0.210685	0.329988	0.188931	1.08256	0.979472	0.465831	0.31595	0.620857	0.191265	0.269349	1.31793	0.387245	1.12304	1.63542	0.427817	0.331598	0.776886	0.719339	0.252639	0.547971
XCaMP-R	0.262613	0.890966	0.115315	0.206214	0.55128	0.99467	0.0805153	0.295761	0.791841	1.19415	0.865551	0.408039	1.37881	0.626659	1.28488	0.084219	0.142134	0.161741	1.20511	1.17769	0.358984	0.874637	0.128235	0.0494016	0.20947	0.0586714	0.551597	0.0509864	0.103584	0.0573695	0.100846	0.066115	0.050822	0.694247	0.103701	0.623626	0.588329	0.653583	0.136049	0.191997	0.57238	0.866262	0.870169	0.325034	0.7177	0.682111	0.316035	1.42388	0.614505
RCaMP3	1.01882	0.907074	0.611133	1.71092	0.466999	1.93291	1.37222	0.795982	1.05489	0.724665	1.91513	3.9676	2.23516	1.03368	1.56165	1.09092	1.36614	0.95031	2.5103	1.18431	0.999212	1.52213	1.04582	1.81909	0.581978	2.51179	0.464781	1.07481	2.36781	0.723479	2.00921	0.885472	3.2023	0.495471	1.71097	1.1566	1.95214	0.998083	1.15388	1.19344	0.388197	0.73991	1.3443	0.538912	1.07036	1.28418	0.898633	0.262221	0.304928
[truncated: 315 more columns]

## Sheet: Fig_3f
jRGECO1a	RCaMP3
1.56576	1.50676
1.73093	0.913934
1.28839	13.9382
0.982321	74.7433
4.61582	41.7881
4.90941	23.9812
1.8424

## Sheet: Fig_3g
jRGECO1a	RCaMP3
58.4001	58.6499
38.45	38.3501
58.6001	38.1499
39.3999	38.45
38.45	38.3
58.3	78.45
118.4

## Sheet: Fig_3h
jRGECO1a	RCaMP3
279.581	141.032
241.008	274.194
106.158	208.8
150.644	239.252
117.95	148.757
106.351	100
287.175

## Sheet: Fig_3l
jRGECO1a	RCaMP3
20.6078	24.0474
19.2294	24.7218
28.1103	28.4919
23.3891	20.3038
17.0039	35.1948
36.1894	16.0388
26.4196	31.0295
35.5438	24.0363
30.9361	23.1766
22.7105	21.6209
15.1183	30.3582
31.1854	21.9418
	23.295
	28.064

## Sheet: Fig_3m
jRGECO1a	RCaMP3
143.322	219.236
171.524	159.099
164.298	157.756
165.329	165.634
93.7104	70.3238
173.134	119.059
72.5727	93.8954
230.1	139.704
303.978	161.348
232.094	179.642
318.452	174.661
51.462	138.957
	167.517
	118.545
	124.198

## Sheet: Fig_3n
jRGECO1a, 1AP	RCaMP3, 1AP		jRGECO1a, 2AP	RCaMP3, 2AP		jRGECO1a, 3AP	RCaMP3, 3AP		jRGECO1a, 4AP	RCaMP3, 4AP
0.304251	0.208418		0.38206	0.51668		0.584783	0.307097		0.093195	0.261419
0.144948	0.275678		0.200977	0.778019		0.403968	0.295363		0.049427	0.347873
0.10082	0.188425		0.212437	0.261198		0.269988	0.309917		0.172397	0.237414
0.058602	0.343612		0.199077	0.195728		0.35262	0.163038		0.135142	0.399423
0.058247	0.169519		0.041901	0.226319		0.203117	0.275663		0.06622	0.284649
0.050787	0.593802		0.040857	0.151457		0.32912	0.342451		0.10492	0.38243
0.073634	0.221086		0.062327	0.151457		0.30905	0.307097		0.063127	0.44873
0.073422	0.242846		0.109205	0.306738		0.249212	0.295363		0.141139	0.535732
0.070262	0.43005		0.073803	0.162792		0.109732	0.309917		0.094037	0.41645
0.081067	0.276886		0.082001	0.134794		0.102036	0.163038		0.141511	0.779507
0.067512	0.146165		0.08006	0.301268		0.07974	0.275663		0.079167	0.519173
0.116611	0.151578		0.098939	0.225369		0.10189	0.342451		0.138167	0.29601
0.110889	0.183542		0.099566	0.328965		0.090563	0.345056		0.14908	0.572953
0.051173	0.176152		0.116289	0.283139		0.099548	0.307097		0.090315	0.652241
0.071669	0.160676		0.123756	0.330583		0.092468	0.295363		0.104001	0.638795
0.105462	0.198262		0.140846	0.243779		0.11174	0.309917		0.120883	0.890454
0.085641	0.175491		0.120684	0.267072		0.190311	0.163038		0.094409	0.602476
0.082994	0.140273		0.136791	0.330583		0.077531	0.275663		0.093629
0.054854	0.158054		0.132304	0.243779		0.117519	0.342451		0.182198
0.078311	0.457514		0.153695	0.267072		0.080605	0.345056		0.084842
0.085253	0.274143		0.113731	0.421021		0.090124	0.195865		0.071028
0.103335	0.181741		0.142187	0.339734		0.181539	0.307097		0.120763
0.133083	0.428662		0.111818	0.433699		0.153159	0.295363		0.054618
0.163119	0.255984		0.117504	0.330583		0.094107	0.309917		0.188744
0.071581	0.249878		0.111723	0.243779		0.105425	0.163038		0.244667
0.088285	0.157562		0.103963	0.267072		0.114036	0.275663		0.125751
0.064799	0.095393		0.1097	0.421021		0.111634	0.342451		0.31324
0.109592	0.18445		0.092626	0.339734		0.097853	0.345056		0.131085
0.071049	0.270563		0.1321	0.433699		0.122187	0.195865		0.136071
0.113314	0.189536		0.081907	0.487719		0.158643	0.297739		0.255398
0.069506	0.253593		0.082413	0.333346		0.127	0.399541		0.115947
0.103916	0.28016		0.069984	0.330583		0.153257	0.283139		0.119564
0.110844	0.244766		0.093944	0.243779		0.1215	0.557981		0.166221
0.076149	0.346409		0.10791	0.267072		0.165911	0.350592		0.16217
0.093566	0.173961		0.100509	0.421021		0.10162	0.344323		0.161807
0.131532	0.370276		0.133287	0.339734		0.111145	0.557981		0.088677
0.065707	0.267186		0.078168	0.433699		0.097626	0.350592		0.090983
0.07	0.234348		0.119414	0.487719		0.138398	0.344323		0.099255
0.1122	0.470942		0.124154	0.333346		0.091697	0.322729		0.121057
0.110633	0.291992		0.136191	0.336438		0.142393	0.464162		0.094114
0.094308	0.232011		0.108733	0.243273		0.154245	0.557981		0.13806
0.062516	0.16769		0.084628	0.54984		0.125212	0.350592		0.143313
0.10875	0.230094		0.133527	0.295282		0.106978	0.344323		0.082935
0.09126	0.315329		0.098083	0.401592		0.140278	0.322729		0.096073
0.127614	0.343117		0.11204	0.307433		0.144511	0.464162
0.116311	0.381465		0.105484	0.398971		0.144354	0.488039
0.132056	0.196641		0.076811	0.184438		0.110337	0.696869
0.073774	0.198846		0.105798	0.600112		0.110605	0.438807
0.109197	0.364995		0.077158	0.516722		0.095071	0.596501
0.077673	0.31521		0.159289	0.302475		0.073942	0.501472
0.117005	0.364661		0.123616	0.330583		0.110186	0.557981
0.105818	0.42555		0.115627	0.243779		0.183011	0.350592
0.073785	0.099286		0.069313	0.267072		0.180302	0.344323
0.074095	0.258202		0.168248	0.421021		0.111313	0.322729
0.132615	0.34488		0.158529	0.339734		0.119741	0.464162
0.075429	0.274806		0.126941	0.433699		0.105593	0.488039
0.124359	0.323179		0.106936	0.487719		0.138372	0.696869
0.074317	0.164256		0.113974	0.333346		0.094045	0.438807
0.090083	0.18903		0.115396	0.336438		0.113538	0.596501
0.111616	0.213723		0.143689	0.243273		0.116469	0.501472
0.095079	0.389766		0.126868	0.54984		0.128292	0.886726
0.110722	0.475938		0.10347	0.295282		0.116527	0.565092
0.081387	0.398903		0.079334	0.401592		0.100214	0.737536
0.086937	0.217449		0.132558	0.307433		0.153041	0.557981
0.083322	0.12777		0.137331	0.398971		0.150121	0.350592
0.144396	0.245503		0.166854	0.184438		0.166909	0.344323
0.06689	0.397961		0.114869	0.600112		0.152711	0.322729
0.080184	0.141374		0.095599	0.516722		0.171561	0.464162
0.105642	0.296268		0.085096	0.302475		0.062519	0.488039
0.09813	0.260489		0.1183	0.58337		0.137252	0.696869
0.106688	0.145918		0.100357	0.393931		0.140069	0.438807
0.084251	0.231973		0.14857	0.308689		0.164277	0.596501
0.076047	0.388644		0.132615	0.56776		0.16479	0.501472
0.08915	0.380243		0.162028	0.495167		0.143234	0.886726
0.073353	0.226497		0.141831	0.360018		0.146651	0.565092
0.117902	0.225943		0.107003	0.233039		0.123945	0.737536
0.090057	0.325725		0.135686	0.326036		0.128524	0.56361
0.096369	0.163832		0.138991	0.307825		0.187068	0.466445
0.127687	0.114334		0.095189	0.496131		0.066443	0.590477
0.124511	0.278622		0.117069	0.50801		0.102699	0.592744
0.085613	0.284428		0.230541	0.415246		0.096968	0.621374
0.089263	0.179244		0.141928	0.359358		0.191118	0.557981
0.094754	0.224624		0.09138	0.336182		0.089048	0.350592
0.102113	0.152001		0.146434	0.286744		0.08927	0.344323
0.052006	0.343049		0.130607	0.340281		0.181958	0.322729
0.075297	0.270476		0.173859	0.44828		0.177105	0.464162
0.054604	0.195665		0.110004	0.301704		0.106826	0.488039
0.112496	0.183712		0.155322	0.469551		0.087061	0.696869
0.102889	0.250282		0.07247	0.392557		0.083147	0.438807
0.051374	0.248798		0.15325	0.268613		0.089672	0.596501
0.032586	0.258638		0.149572	0.330583		0.086066	0.501472
0.061511	0.294109		0.064185	0.243779		0.076488	0.886726
0.108397	0.192503		0.087783	0.267072		0.069257	0.565092
0.062141	0.473289		0.097678	0.421021		0.100498	0.737536
0.087216	0.282665		0.133555	0.339734		0.097581	0.56361
0.07724	0.148573		0.147122	0.433699		0.081686	0.466445
0.103015	0.295427		0.121637	0.487719		0.057177	0.590477
0.080176	0.196233		0.115021	0.333346		0.092144	0.592744
0.081334	0.195793		0.085779	0.336438		0.046451	0.621374
0.104353	0.227152		0.144963	0.243273		0.052319	0.472428
0.105329	0.266983		0.056413	0.54984		0.096659	0.557981
0.069281	0.258486		0.07913	0.295282		0.096729	0.350592
0.089374	0.105324		0.116748	0.401592		0.04579	0.344323
0.044819	0.196961		0.063101	0.307433		0.028127	0.322729
0.105867	0.273784		0.060373	0.398971		0.05828	0.464162
0.112254	0.218353		0.084771	0.184438		0.100565	0.488039
0.098861	0.363343		0.05951	0.600112		0.066621	0.696869
0.082462	0.518877		0.092708	0.516722		0.107063	0.438807
0.084672	0.432773		0.059552	0.302475		0.07318	0.596501
0.041777	0.425717		0.051785	0.58337		0.075543	0.501472
0.061837	0.295631		0.079177	0.393931		0.069112	0.886726
0.097867	0.283849		0.07205	0.308689		0.11036	0.565092
0.056021	0.260647		0.171977	0.56776		0.042577	0.737536
0.099411	0.353058		0.123313	0.495167		0.11834	0.56361
0.087733	0.218567		0.098701	0.360018		0.098865	0.466445
0.096012	0.600778		0.06242	0.233039		0.10312	0.590477
0.10694	0.213122		0.090583	0.326036		0.100287	0.592744
0.047195	0.456239		0.122077	0.307825		0.072902	0.621374
0.042036	0.262586		0.132051	0.496131		0.084972	0.472428
0.036989	0.435943		0.132051	0.50801		0.098433	0.225316
0.129628	0.779535		0.06836	0.415246		0.07013	0.20414
0.058115	0.308931		0.09341	0.359358		0.069104	0.557981
0.079626	0.562899		0.073215	0.336182		0.132904	0.350592
0.050464	0.852574		0.109061	0.286744		0.090433	0.344323
0.095772	0.62984		0.093881	0.340281			0.322729
0.094907	0.487217		0.174024	0.44828			0.464162
0.083922	0.300783		0.076561	0.301704			0.488039
0.104796	0.388582		0.075382	0.469551			0.696869
0.083644	0.350696		0.099271	0.392557			0.438807
0.039572	0.300465		0.093553	0.268613			0.596501
0.095413	0.79669		0.114801	0.839539			0.501472
0.095527	0.339792		0.10463	0.51637			0.886726
0.10628	0.389885		0.094618	0.403269			0.565092
0.061343	0.430605		0.091224	0.469635			0.737536
0.065794	0.549384		0.075859	0.449225			0.56361
0.084066	0.439378		0.097423	0.421773			0.466445
0.046537	0.342544		0.096965	0.539456			0.590477
0.165503	0.359388		0.090216	0.489153			0.592744
0.162962	0.374565		0.062477	0.574856			0.621374
0.117592	0.412971		0.057833				0.472428
0.071791	0.298599		0.121371				0.225316
0.131705	0.294985		0.142901				0.20414
0.107127	0.371232		0.040492				0.557981
0.088858	0.369624		0.092703				0.350592
0.123132	0.282019		0.068226				0.344323
0.070686	0.665885		0.050752				0.322729
0.088043	0.256158		0.094779				0.464162
0.036235	0.434771		0.07136				0.488039
0.063419	0.302721		0.11365				0.696869
0.061668	0.543577		0.102758				0.438807
0.069723	0.585684		0.097321				0.596501
0.05557	0.388951		0.08583				0.501472
	0.378373		0.08314				0.886726
	0.492549		0.071225				0.565092
	0.271333		0.052798				0.737536
	0.43345		0.050185				0.56361
	0.348396		0.030908				0.466445
	0.606053		0.083541				0.590477
	0.442517		0.047315				0.592744
	0.488953		0.030691				0.621374
	0.403808		0.028727				0.472428
	0.425036		0.063759				0.225316
	0.494512		0.066145				0.20414
	0.801453		0.069887				0.557981
	0.337767		0.064157				0.350592
	0.442748		0.041181				0.344323
	0.319494		0.106518				0.322729
	0.675676		0.07095				0.464162
	0.356549		0.063898				0.488039
	0.975743		0.052502				0.696869
	0.415718		0.078903				0.438807
	0.392994		0.071103				0.596501
	0.442139		0.094167				0.501472
	0.621367		0.125101				0.886726
	0.580165		0.092232				0.565092
	0.365337		0.056542				0.737536
	0.417733		0.078552				0.56361
	0.500793		0.089013				0.466445
	0.477293		0.05208				0.590477
	0.543846		0.159526				0.592744
	0.531418		0.128893				0.621374
	0.58942		0.138141				0.472428
	0.607888		0.055627				0.225316
	0.522873		0.078298				0.20414
	0.496417		0.070926				0.877504
	0.450639		0.06209				0.877504
	0.883209		0.138758				0.557981
	0.510215		0.086149				0.350592
	0.687547		0.089325				0.344323
	0.340751		0.050291				0.322729
	0.919753		0.103068				0.464162
	0.674663		0.071482				0.488039
	0.493812		0.06401				0.696869
	0.353385		0.165055				0.438807
	0.295767		0.068996				0.596501
	0.294384		0.070991				0.501472
	0.427553		0.059778				0.886726
	0.393528		0.062869				0.565092
	0.214413						0.737536
	0.174483						0.56361
	0.290154						0.466445
	0.316461						0.590477
	0.198818						0.592744
	0.273697						0.621374
	0.293467						0.472428
	0.224046						0.225316
	0.353709						0.20414
	0.245261						0.877504
	0.289887						0.877504
	0.269505						1.35389
	0.169722						1.19654
	0.331909						0.557981
	0.394848						0.350592
	0.285576						0.344323
	0.237375						0.322729
	0.216118						0.464162
	0.250246						0.488039
	0.336837						0.696869
	0.316876						0.438807
	0.249326						0.596501
	0.181113						0.501472
	0.218668						0.886726
	0.524353						0.565092
	0.258236						0.737536
	0.189492						0.56361
	0.213856						0.466445
	0.574362						0.590477
	0.280651						0.592744
							0.621374
							0.472428
							0.225316
							0.20414
							0.877504
							0.877504
							1.35389
							1.19654
							1.03582
							0.874294
							0.557981
							0.350592
							0.344323
							0.322729
							0.464162
							0.488039
							0.696869
							0.438807
							0.596501
							0.501472
							0.886726
							0.565092
							0.737536
							0.56361
							0.466445
							0.590477
							0.592744
							0.621374
							0.472428
							0.225316
							0.20414
							0.877504
							0.877504
							1.35389
							1.19654
							1.03582
							0.874294
							0.98017
							0.993026
							0.557981
							0.350592
							0.344323
							0.322729
							0.464162
							0.488039
							0.696869
							0.438807
							0.596501
							0.501472
							0.886726
							0.565092
							0.737536
							0.56361
							0.466445
							0.590477
							0.592744
							0.621374
							0.472428
							0.225316
							0.20414
							0.877504
							0.877504
							1.35389
							1.19654
							1.03582
							0.874294
							0.98017
							0.993026
							0.538778
							0.227933
