# Supplementary material for: A multicolor suite for deciphering population coding of calcium and cAMP in vivo
Source: Nat Methods. 2024 Mar 21;21(5):897–907. doi: 10.1038/s41592-024-02222-9 (PMC11093745; doi:10.1038/s41592-024-02222-9)
Supplement: Supplementary file 11 — Statistical source data. [file 41592_2024_2222_MOESM11_ESM.xlsx]

## Sheet: Fig_4g
Motion-related cells	1.01486	0.825626	0.553737	0.457465	0.586711	0.613986	0.540419	0.341549	0.732428	0.597898	0.819255	0.517029	0.534531	0.302176	0.405653	0.58605	0.525704	0.53713	0.383127	0.937183	0.0910495	0.232766	0.874924	0.304265	0.214892	0.247068	0.167787	0.172451	1.23339	0.587789	0.10996	0.39119	0.267191	0.650657	0.377051	0.293665	0.297234	0.5532	0.581504	0.494899	0.304265	0.732428	0.258708	0.457465	0.457465	0.253983	0.825626	0.227851	0.0743819
Non motion-related cells	0.333272	0.33542	0.456143	0.253983	0.349623	0.0412301	0.047518	0.0515915	0.101207	0.210668	-0.0187122	0.0413991	0.151481	0.179082	0.1394	0.24241	0.302222	0.140799	0.344188	0.139123	0.385955	0.261398	0.000663461	0.0419421	0.0774235	0.161284	0.536241	0.315751	0.0704261	0.373158	0.223446	0.0983976	0.390715	0.331572	0.222742	0.161828	0.138485	0.146736	0.172451	0.379837	0.231132	0.471688	0.192443	0.00274805	0.247607	0.0872517	0.322989	-0.0124621	0.359373
[truncated: 275 more columns]

## Sheet: Fig_4h
Motion-related cells, calcium	0.94353	0.84983	0.647747
Motion-related cells, cAMP	0.426409	0.206146	0.272398
Non motion-related cells, calcium	0.0264772	-0.00304478	0.0353723
Non motion-related cells, cAMP	0.18689	0.0448388	0.0977361
