# Supplementary material for: A multicolor suite for deciphering population coding of calcium and cAMP in vivo
Source: Nat Methods. 2024 Mar 21;21(5):897–907. doi: 10.1038/s41592-024-02222-9 (PMC11093745; doi:10.1038/s41592-024-02222-9)
Supplement: Supplementary file 12 — Statistical source data. [file 41592_2024_2222_MOESM12_ESM.xlsx]

## Sheet: Fig_5c
Cell #142 (top)
Calcium	Degree\Round	Round_1	Round_2	Round_3	Round_4	Round_5	Round_6
	0	0.675833	0.293694	-0.0138241	0.0129167	0.204742	-0.0336341
	45	0.789949	0.531873	1	1	0.703616	1
	90	-0.0256024	-0.072603	-0.0119965	-0.0216123	-0.0225931	-0.107655
	135	-0.012778	0.0245257	0.0246742	0.131552	-0.0177171	-0.0119715
	180	0.155997	-0.010898	-0.0455065	-0.0304938	-0.0439524	-0.0173528
	225	1	1	0.67699	0.903114	1	0.874971
	270	-0.0336036	0.00342047	-0.0319047	-0.0749266	-0.0811072	0.0330933
	315	-0.0405529	-0.0266765	-0.0160431	0.0575966	0.132406	0.0597648
cAMP	Degree\Round	Round_1	Round_2	Round_3	Round_4	Round_5	Round_6
	0	0.546105	-0.0830233	-0.367799	-0.307669	-0.357194	-0.0546565
	45	1	-0.502521	1	1	0.569826	1
	90	-0.0910612	-0.874649	-0.139308	0.0175042	-0.174027	0.217206
	135	-0.1353	-0.785811	-0.0909973	0.0133746	-0.0550367	-0.123383
	180	0.178091	-0.314272	-0.0242537	-0.0262899	-0.167719	-0.2559
	225	0.715701	1	0.131151	0.468311	1	0.0915352
	270	-0.30881	-0.54926	0.0374321	-0.606449	-0.447802	-0.162515
	315	-0.251388	-0.657153	-0.0360227	-0.342241	0.15984	-0.246066
Cell #11 (bottom)
Calcium	Degree\Round	Round_1	Round_2	Round_3	Round_4	Round_5	Round_6
	0	0.0250609	1	0.164788	0.307744	1	0.390277
	45	-0.0495428	0.0527005	-0.0152861	-0.127886	-0.0271816	-0.0202213
	90	-0.00930905	-0.0362341	0.00190875	0.527585	0.0287788	0.068839
	135	-0.00324092	0.00939989	0.0280853	-0.0671982	-0.111609	0.062319
	180	1	0.564674	1	1	0.588265	1
	225	0.0363307	0.0890781	-0.0184007	0.109015	0.215096	-0.0132498
	270	-0.0209721	-0.0156751	-0.0233739	0.0974701	0.0548548	0.106273
	315	-0.0249633	0.0325269	0.0174677	0.0617577	-0.0607794	0.124544
cAMP	Degree\Round	Round_1	Round_2	Round_3	Round_4	Round_5	Round_6
	0	0.231108	0.468172	0.286438	-0.745531	1	0.145998
	45	-0.579228	0.10983	-1.33419	0.847591	-0.317804	0.204545
	90	-0.234132	0.108907	-0.932122	-1.15962	-0.166298	-0.279212
	135	-0.386152	-0.204514	0.0229321	-1.55089	-0.0100782	0.19016
	180	1	1	1	0.309911	0.230758	1
	225	-0.360644	-0.0518535	-0.483896	-0.847225	0.161833	-0.145723
	270	-0.232711	-0.115184	-1.27498	0.991996	-0.4909	-0.340244
	315	0.0462435	-0.122988	-0.528723	1	-0.863104	-0.871251

## Sheet: Fig_5d
DSI < 0.4																				DSI ≥ 0.4
	Calcium									cAMP											Calcium									cAMP
Cell\Degree	0	45	90	135	180	225	270	315		0	45	90	135	180	225	270	315			Cell\Degree	0	45	90	135	180	225	270	315		0	45	90	135	180	225	270	315
	1	0.380555	0.0256222	-0.00738615	0.727418	0.168462	0.126535	0.0164527		0.311131	0.252607	0.0152861	-0.575151	1	0.221353	-0.197334	-0.366383				1	0.291566	0.0400527	0.0380325	0.482113	-0.0217421	-0.0266721	-0.104698		1	-0.0950099	-0.462057	-0.789131	0.52314	-0.46552	0.75696	-0.792213
	1	0.313709	0.144783	0.834615	0.837017	0.17312	-0.0241456	0.30636		0.414016	-0.26463	-0.649519	1	0.531806	0.39369	-0.05214	-0.560945				1	0.062203	-0.00216918	0.153283	0.469456	-0.00293432	0.0154537	0.0623391		0.0673372	-0.467285	-0.507784	1	0.796513	0.0768422	-0.352902	-0.116404
	1	-0.0107215	-0.00471829	-0.00610104	0.763011	0.00525283	-0.0321348	-0.00744543		1	-0.177436	-0.158351	0.0314594	0.391091	-0.3335	-0.151085	-0.202731				1	0.382544	0.0218914	0.00204078	0.22225	0.0779319	0.0218941	0.0100497		1	0.944077	-0.34927	0.172317	0.228931	0.00785752	-0.703569	-0.31207
	1	0.053466	0.024602	0.0825508	0.72334	0.014052	-0.0667523	-0.0123063		-0.0091392	-0.0756175	0.670175	-0.375665	-1.22398	-0.838067	0.537061	1				1	0.260929	-0.0233065	0.284156	0.247911	0.0943116	-0.00359188	0.221561		1	-0.249194	-0.714148	-0.0387196	0.675612	-0.538217	0.884082	0.721908
	1	0.0660321	0.0631291	0.0473395	0.642157	-0.0441089	-0.00678759	0.128712		1	-0.039484	-0.0071157	-0.307563	0.168307	-0.264983	-0.312962	-0.223257				1	0.792828	0.877611	0.273956	0.577919	0.913133	0.638035	0.494314		1	0.788975	-0.329113	-0.0302443	-0.672802	0.0811197	-0.0707234	-1.39144
	1	0.0838819	0.095623	-0.0375946	0.65404	0.169506	0.272198	0.0186573		0.0194844	-0.0506688	-0.175432	0.752546	1	-0.27319	-0.180689	-0.237069				1	0.0948801	0.0031656	0.0444057	0.201225	0.0406709	0.0320993	0.0262119		0.178602	-0.349468	0.467965	-0.162158	1	0.613134	0.0078142	-0.725457
	1	0.0678918	-0.0311876	0.0427376	0.935357	0.00827283	0.0743875	0.0384916		0.952704	-0.290914	-0.819739	-0.661571	0.6236	0.660134	0.00655249	1				1	0.237292	0.013758	0.158173	0.585066	-0.0258504	-0.0176592	0.378646		0.278352	-0.421193	-0.412008	-0.189295	1	-0.244459	-0.395693	0.0438551
	1	0.04073	0.0261936	0.00671306	0.721973	0.0130069	0.0119419	0.00669367		1	0.497452	0.784745	-0.82111	-0.225176	-1.03641	-0.182138	-2.03108				1	0.0751183	0.0958664	0.105654	0.363437	0.0166038	0.0811945	0.107202		1	0.241778	-0.093641	0.162513	-0.161434	0.794599	-0.300434	-0.264109
	1	0.0646333	-0.0364882	0.179039	0.697458	0.162562	0.00702783	0.416669		1	-0.354921	0.190673	-0.665838	0.596462	-0.750078	-0.546401	0.0292676				1	0.880344	0.13781	-0.0216477	0.152853	0.278693	0.0188517	-0.000256555		0.552239	1	-0.257479	0.0881621	0.382741	-0.091012	-1.00691	-0.461728
	1	0.0340827	0.0262097	0.188827	0.873668	0.0692041	0.00868668	0.127505		-0.00772192	-0.408459	0.103822	0.0657205	1	-0.0666567	-0.127607	-0.177693				1	0.378834	0.525842	0.187201	0.163301	0.288405	0.128132	0.0436741		1	0.434286	-0.0177584	-0.459547	-0.768365	0.220459	-0.677006	0.559996
	1	0.106253	0.177092	0.256354	0.96714	0.413606	0.366361	0.185891		0.109657	-0.193287	-0.427151	-0.19156	-0.16858	0.513089	-0.155118	1				1	-0.0221714	0.0741721	-0.0108621	0.434698	0.0026817	0.234065	-0.0508754		1	-0.0478905	0.883482	0.0604569	0.135975	-0.432742	0.0837118	-1.05964
	1	-0.0104447	0.0358721	0.25139	0.915431	-0.0276579	0.0340363	0.0385884		0.711927	-0.416794	-0.303063	-0.100888	1	-0.190385	-0.252347	-0.130885				1	-0.0381599	-0.00882707	0.025748	0.121991	0.0129289	0.128845	-0.0110141		1	0.2294	-0.255487	-0.520126	-0.0875696	0.00676167	-0.685915	0.0802728
	1	-0.0757034	-0.0805578	0.233344	0.725904	0.0494378	0.0693987	0.235504		1	0.240521	-0.0765223	-0.780643	0.849504	-0.359383	-0.458333	-0.4648				1	0.181696	0.13658	0.0866935	0.589298	0.0263364	-0.00653724	0.208715		-2.03108	1	0.497452	0.784745	-0.82111	-0.225176	-1.03641	-0.182138
	1	0.145456	0.0147439	0.563514	0.672179	0.200033	0.0253533	0.491344		1	-0.218283	0.41029	-0.771564	-0.0287085	0.299977	-0.354678	0.328637				1	0.10471	0.0867426	0.0253059	0.418589	0.0349748	0.0569114	0.0606206		1	0.613189	0.920477	-1.21865	0.255126	-0.548591	-0.201532	-0.452654
	1	0.887631	0.937783	0.903931	0.930764	0.639578	0.653328	0.668175		0.305418	0.520651	-0.179173	0.432392	0.853048	-0.959178	0.153323	1				1	0.175381	0.101321	0.0719288	0.146446	0.185744	0.103552	0.0409832		1	0.21308	-1.0082	-0.486023	0.136823	0.961083	-0.570498	0.187103
	1	0.031728	0.00452981	0.152535	0.923768	0.0618905	0.0109024	0.0764287		0.971671	-0.147828	0.044278	-0.860903	0.52822	-0.575995	1	0.153331				1	0.155868	0.0440135	0.0641832	0.599911	0.0264974	0.0354016	0.150042		1	-0.0884221	-0.460406	-0.220267	0.404629	-0.299743	-0.176606	-0.000752639
	1	0.0189527	-0.0132246	0.0638916	0.857422	-0.00395368	0.00337938	0.0105641		1	-0.277024	0.260676	-1.02113	0.888478	-0.339084	0.117369	-0.920726				1	0.0225218	0.0109423	0.0183552	0.596367	0.0494976	0.005969	-0.0281583		1	-0.0713253	-0.0749715	-0.292469	0.75046	-0.759688	-0.0593606	0.027493
	1	0.0637779	0.0446579	0.224155	0.749579	0.0979467	0.17132	0.279218		1	-0.0782023	-0.395662	-0.149858	0.771372	-0.225748	-0.574854	-0.0148735				1	0.0221796	0.0294373	0.00279522	0.595121	0.116061	0.0563502	0.0217407		1	-1.59092	0.0374611	-0.594582	0.616642	0.186754	0.167066	-0.302298
	1	0.179011	0.162022	0.461196	0.844747	0.0364601	-0.0301451	0.0221701		0.155463	1	-0.716691	-0.381489	0.787558	-0.871195	0.208591	0.759348				1	0.181294	0.103161	0.343004	0.348142	0.121891	0.0612683	0.105828		1	-0.253848	-0.000337749	0.494057	-0.42284	-0.235239	0.248023	0.734144
	1	0.173159	0.0707901	0.413037	0.834385	0.0988777	0.0297088	0.0951477		-0.0251378	0.434029	0.31951	-1.13637	1	0.334794	-0.0140158	0.604538				1	0.16259	0.0562957	0.502468	0.293002	0.545129	0.00622421	0.634141		0.869899	0.440884	-0.0709744	0.44007	-0.32844	1	-1.1092	-0.186182
	1	0.1144	0.08489	0.270655	0.841895	0.142562	0.0834931	0.264425		-0.28679	-0.300353	-0.025237	1	0.719475	0.460679	-0.0326228	0.0695334				1	0.077332	0.0107962	0.122379	0.55291	0.0202786	-0.000356345	0.0351527		1	-0.0983914	0.576079	-0.449458	0.391282	0.561938	-1.24691	0.150422
	1	0.0271953	0.0312711	0.0461327	0.616308	0.0576057	0.0378014	0.219381		-0.135056	0.761395	0.348481	-0.641092	1	-0.844077	0.407664	0.258759				1	0.813653	0.111642	0.0792418	0.583831	0.506264	0.077799	0.0155361		1	-0.139752	0.0528048	0.421477	-0.246475	0.336279	0.989793	-0.630539
	1	0.138421	-0.0314499	0.118832	0.952222	0.0119282	0.0529421	0.048784		1	0.528824	-0.905739	-0.179092	0.612668	-0.0204987	-0.473343	0.097544				1	0.0709602	0.14184	0.0641936	0.329683	0.174041	0.0937281	-0.0265691		1	0.246821	-0.10946	-0.0677763	-0.336014	-0.0654851	-0.349517	-0.309655
	1	0.0998202	0.0227582	0.445746	0.616388	0.0817699	0.383095	0.549239		1	-0.436853	-0.574828	0.503096	0.541893	-0.542091	-0.332866	0.250788				1	0.0395767	0.106935	0.0348646	0.453292	0.0504053	0.082754	0.0651582		1	-0.204127	-0.125888	-0.414134	0.453641	-0.0497445	-0.157993	0.0708068
	1	-0.0664076	-0.0273556	0.166167	0.759665	-0.0113515	0.11119	0.300933		0.232907	-0.148647	-0.0676735	-0.230365	1	-0.163136	-0.190334	-0.0123315				1	0.0783165	0.209224	0.230587	0.0857313	0.11835	0.343867	0.0407978		0.538054	-0.348461	-0.213443	0.277574	0.915811	0.438142	1	-0.460466
	1	0.264984	0.0228665	0.105502	0.761623	0.220127	-0.00102068	0.14995		1	-0.265845	-0.407218	-0.242627	0.939744	0.153228	-0.0464773	-0.762478				1	0.0776091	0.0941139	0.0645826	0.310932	0.0888776	0.0808019	0.0189674		1	0.440244	-0.206033	-0.122334	0.125225	-0.507538	0.194839	0.147898
	1	0.0419627	0.16745	0.613596	0.624962	0.00768178	-0.0462734	0.563028		1	0.910931	0.131907	0.621142	0.239187	-0.048646	-2.69784	0.453153				1	0.143401	0.290781	0.0755429	0.416532	0.0703293	0.036469	0.0699565		1	-0.421525	0.754945	0.885553	-0.395097	0.128677	0.0296141	0.28868
	1	0.103098	0.174134	0.257187	0.829991	0.180908	0.00240884	0.146332		0.158156	0.0609246	-0.651859	-0.0122529	1	0.294695	-0.502768	-0.316798				1	0.0723069	0.111576	0.0164548	0.14888	0.0958204	0.25888	-0.00747317		0.602333	-0.698457	-0.350499	1	-0.708083	0.806461	0.811077	-0.07437
	1	0.0669214	0.0358571	0.109561	0.638347	0.141875	0.0801257	0.0773949		0.46424	0.423709	0.716663	-1.04957	-0.136403	-1.11955	-0.644791	1				1	0.131459	0.0055356	-0.0102986	0.544477	0.0922603	0.00568054	0.00183551		1	-0.0268552	-0.455107	-0.397458	0.384262	0.0526733	-0.189182	-0.369814
	1	0.881037	0.08016	0.0105575	0.719716	0.60215	0.267646	-0.0443656		-0.125098	1	0.169955	-0.145322	0.155109	0.664401	-0.486898	-0.298513				1	0.0397253	0.0172766	0.052008	0.431716	0.0176099	0.0218987	0.0554707		1	0.0821363	-0.316999	-0.0294972	-0.0292284	0.458982	-0.151189	0.145115
	1	0.0939339	0.0547322	0.0350904	0.871079	0.0552418	0.040039	0.0742132		1	-0.195807	0.0520102	0.0214863	0.0397091	-0.373707	-0.67206	0.171885				1	0.0851436	0.12917	0.0592966	0.391029	0.0203428	0.117992	0.0990917		1	0.0135157	0.00704052	-0.215106	-0.0161208	0.0649452	-0.869056	0.629244
	1	0.88665	0.571575	0.297579	0.736721	0.446074	0.366603	0.0596932		-0.499921	0.263312	0.291688	-0.0256657	-0.0979108	-0.0387288	-0.0640345	1				1	0.0329868	0.252983	0.0511167	0.295418	0.0168319	0.0838984	0.141232		1	-0.554341	0.0571461	-0.0987384	-0.706502	0.0464862	0.159851	0.419937
	1	0.0239887	-0.0875696	0.087943	0.975206	-0.0212559	-0.105352	-0.0671867		0.407817	0.178159	-0.50102	0.0189214	1	0.199854	-0.656636	-0.775396				1	0.0987607	0.0583785	0.456355	0.0882011	0.211076	0.0304859	0.233603		1	-1.22383	-0.207776	0.212315	0.523206	-0.147322	0.354646	0.529062
	1	0.13156	0.0235368	0.0235086	0.98389	0.187615	0.0117396	-0.000604347		1	0.0475893	0.0863744	-0.327393	0.779489	-0.375266	-0.449098	-0.0431971				1	0.0257776	0.0397956	-0.0141383	0.595596	-0.000701003	0.0735859	0.0574794		0.772837	-0.946526	-0.58245	0.4608	1	-0.088469	0.332931	0.138039
	1	0.0910753	-0.00757733	0.0490305	0.842786	0.330403	0.0841638	0.039321		1	-0.179579	-0.277718	-0.308872	0.307029	-0.0211159	-0.413301	-0.552805				1	0.24885	0.0840939	0.139194	0.598423	0.0988198	0.0781675	0.192188		0.160695	-0.548762	0.416846	-0.658371	1	-0.421134	0.0511796	0.383801
	1	-0.0198258	-0.0308802	0.284847	0.986921	0.00157265	0.286296	0.238041		1	-0.309356	-0.301098	0.0351269	-0.236982	-0.165101	0.635325	-0.485843				1	0.503861	0.102548	0.554351	0.214767	0.192023	0.0376866	0.997991		1	0.368559	-0.767281	0.708035	0.548036	-1.29807	-1.69568	0.233825
	1	-0.0716388	-0.230393	0.223505	0.914647	0.15098	-0.17703	0.0396694		0.0709889	0.292423	-0.711785	-0.128758	0.0766162	0.546741	-0.918458	1				1	0.0675637	0.129868	0.0349408	0.244473	0.0817226	0.0855178	-0.0181272		1	-0.0699993	-0.224996	-0.122622	-0.293918	-0.0952905	0.345282	-0.0389731
	1	0.485527	0.167587	0.0963974	0.655241	0.207676	0.050129	0.0860054		-0.287216	1	-0.383619	-1.04974	0.349665	-0.315439	0.415878	0.0928832				1	0.371234	0.175967	0.120465	0.489951	0.153274	0.0569432	0.246562		1	0.729142	-0.0567337	0.110405	0.300973	0.0301408	0.253732	-0.0517219
	1	0.055333	0.0760035	0.0839764	0.872794	0.109145	0.124336	0.0534787		1	-0.335017	-0.356388	-0.331668	0.337959	0.445103	0.0186649	-0.660902				1	0.470778	0.27848	0.124582	0.18151	0.403361	0.232724	0.281577		0.905473	0.335331	0.85152	0.977332	-0.89031	0.682795	0.775833	1
	1	0.700324	0.228578	-0.0251434	0.77429	0.54696	0.567047	-0.0294119		0.547433	0.311482	-0.386873	-0.542168	1	-0.0493589	0.233497	-0.649233				1	0.51436	0.0421949	0.0692897	0.0259415	0.679215	0.0525805	0.0319683		0.724632	0.151437	-0.352223	1	-1.04427	0.431025	-0.731412	-0.379125
	1	0.401914	0.164179	0.8377	0.692324	0.199475	0.12272	0.337427		0.00250689	-0.344477	-0.195336	1	-0.137286	-0.115843	-0.620548	-0.0792732				1	0.643753	9.67304e-05	-0.041092	0.491362	0.338434	-0.00292631	-0.0215337		1	0.32797	-0.56087	-0.133949	0.105438	-0.103421	-0.273927	-0.275605
	1	0.501146	0.528223	0.290376	0.913821	0.2774	0.468522	0.0577833		1	-0.316153	0.0180008	-0.495609	0.606986	-0.378818	-0.231241	0.328425				1	-0.00437014	0.0291052	0.255497	0.572765	-0.0822973	-0.0380767	0.619879		0.729877	-0.4738	-0.80308	0.241605	1	-0.0729495	-0.0054498	-0.439793
	1	0.238229	0.21741	0.677821	0.721749	0.164646	0.25544	0.41509		-0.832944	-0.691139	0.629971	0.96298	-0.659817	0.11525	0.297856	1				1	0.173129	0.0852519	0.442988	0.308554	0.229389	0.253942	0.0626473		1	-0.997724	0.481744	0.2278	-0.152527	-0.559321	-0.4797	0.230311
	1	0.685601	0.0301779	0.526022	0.926129	0.831021	0.202823	-0.0920238		0.731127	-1.23282	0.135917	0.367985	1	0.484047	-1.20389	0.550125				1	0.180331	0.00950101	0.00851177	0.395082	0.0229804	-0.0351729	0.0390452		1	0.120007	-0.587654	-1.2297	-0.0767143	-0.754555	0.0572469	-0.750095
	1	0.0611654	0.0189576	0.0077723	0.767529	0.0705953	-0.0260272	0.0957244		0.354163	0.348879	-0.777378	0.593954	1	-0.02584	-0.459738	-0.615096				1	-0.334236	-0.0223682	0.209798	0.378317	-0.29548	0.0703304	0.101303		1	-0.399402	-0.0343899	-0.231408	-0.179285	-0.477336	0.397973	0.198094
	1	0.175643	0.175346	0.291595	0.81926	0.292807	0.0316281	0.176282		-0.0158935	-0.18914	0.0296872	-0.313971	-0.27446	1	0.177179	0.814613				1	0.0219533	0.0651635	0.146718	0.327654	0.0175696	0.0625182	0.0766852		1	0.201661	0.215217	-0.319815	0.0592016	-0.348093	-0.522501	-0.115041
	1	0.307021	0.509476	0.155228	0.988113	0.103623	0.500279	0.0576462		1	0.0726272	-0.132094	-0.347594	0.305253	-0.390773	-0.0621591	-0.110303				1	0.360221	0.236573	0.146171	0.379186	0.31614	0.365699	0.0285574		-0.360341	0.0308669	0.345704	0.125178	1	-0.390469	0.194778	-0.610201
	1	0.0709688	0.709641	0.524066	0.726564	0.0945628	0.67029	0.751764		-0.376332	0.0380052	1	-0.740415	0.528053	-0.270261	0.75256	-0.156211				1	0.336953	0.204887	-0.0337428	0.327464	0.287723	0.0942091	0.0402216		1	0.0274228	0.0139954	0.219649	0.0482891	0.115525	-0.486475	-0.151706
	1	0.193894	0.152752	0.761976	0.660862	0.235081	0.170622	0.557486		1	-0.507257	0.237379	0.61852	0.822341	-0.210373	-0.541271	-0.0418429				1	0.0574374	0.277696	0.181645	0.582715	0.105938	0.163761	0.329635		1	-0.200397	-0.0292258	-0.242819	-0.572435	-0.63172	-0.108315	0.588649
	1	0.496307	0.243023	0.386289	0.917337	0.175771	0.201494	0.34763		0.0712416	-0.501577	-0.356098	0.612804	0.910598	-1.6011	0.228582	1				1	0.333399	0.118981	0.165034	0.442141	0.196648	0.793747	0.393072		0.0938109	-0.881803	0.186982	0.538822	-0.520224	0.0706249	1	-0.0173077
	1	0.283283	0.229717	0.378624	0.997136	0.353308	-0.0821753	-0.0634974		0.52348	0.553951	-0.307513	-0.683274	0.243032	-0.100952	-0.239138	1				1	0.055174	0.0392895	0.473825	0.261027	0.0536363	-0.0085599	0.293906		0.726896	0.0594157	0.249095	-0.68977	-0.329118	0.398549	1	-0.901667
	1	0.148868	0.041582	0.479022	0.743707	0.14067	0.102042	0.282837		1	0.170146	-0.759914	0.348045	-0.0300727	0.473132	-0.015057	0.129666				1	0.125935	0.0588373	0.0707943	0.531579	0.114903	0.105132	0.0744385		0.841668	0.511473	-0.688641	-0.193429	1	0.0177042	-0.549193	-0.377592
	1	0.306476	0.0442545	0.102981	0.723123	0.165331	0.111433	0.192295		1	0.919997	-0.354606	-0.487932	0.963461	0.160541	-0.0182015	0.455585				1	0.174986	0.16379	0.280818	0.584491	0.166124	0.123541	0.051605		0.312869	0.265488	-0.69667	-0.428719	0.459345	1	-0.38934	-0.161359
	1	0.3278	0.218803	0.282206	0.838268	0.311833	0.217473	0.807667		-0.541271	-0.0418429	1	-0.507257	0.237379	0.61852	0.822341	-0.210373				1	0.17652	0.0467911	0.316651	0.411296	-0.0195283	0.185201	0.136249		-0.490274	0.685617	0.342773	1	-0.0248792	-0.205433	0.0850848	-0.340032
	1	0.386643	0.20328	0.511792	0.956752	0.0636512	0.172464	0.274074		1	0.250297	-0.965618	0.61685	0.115468	-0.0130978	-0.522622	-0.634902				1	0.144749	-0.0644523	0.205146	0.588879	0.0699007	0.00738984	0.296508		1	-0.180653	-0.0181535	-0.839178	0.263145	0.750811	-0.412188	0.784857
	1	0.548136	0.146825	0.0801518	0.899866	0.42995	0.243892	0.119312		1	-0.357344	-0.50876	0.224263	-0.0975338	-0.115246	0.66628	0.512834				1	0.0935294	0.0948397	0.174194	0.580584	0.0897412	0.148056	0.19446		0.0928832	-0.287216	1	-0.383619	-1.04974	0.349665	-0.315439	0.415878
	1	0.0819719	0.0885822	0.0862943	0.671823	0.0328357	0.00708008	0.115879		-0.362395	-0.970719	1	-1.60266	-0.425515	0.292429	0.706589	0.901107				1	0.296281	0.458855	0.64505	0.232889	0.111198	0.750935	0.564974		0.114165	-0.350255	0.144792	1	-0.535355	0.207691	-0.289253	0.0411172
	1	0.497636	0.2081	0.203813	0.676095	0.387928	0.246632	0.152403		1	0.759882	0.16028	-0.534252	0.569924	-0.218921	0.195184	-1.81413				1	0.0539712	0.0270561	0.245186	0.476725	-0.066326	-0.00153576	0.62739		0.314889	0.0107477	-0.343305	-0.2717	1	-0.387915	-0.173372	-0.114088
	1	0.32479	0.189809	0.318305	0.994216	0.192113	0.236986	0.219037		1	0.119528	0.0303416	-0.000522364	0.184278	0.156078	0.279724	-0.177622				1	0.0333541	0.0338013	0.0314287	0.463212	0.041234	0.0282865	0.0945975		1	0.830091	0.586613	-1.00491	-0.761527	-0.544379	0.219471	0.229501
	1	0.0107843	-0.0902068	0.113953	0.990778	-0.0199639	-0.108964	-0.0628927		0.849087	-0.221098	-0.459075	-0.201214	1	-0.264362	-0.508952	-0.507826				1	0.177427	0.0121829	0.0548961	0.268632	0.062051	0.0295002	0.100182		1	0.343508	-0.196549	-0.796912	-0.11108	-0.421712	0.179431	-0.0285473
	1	0.268781	0.0891367	0.128143	0.808278	0.390951	0.0906752	0.144673		0.505936	-0.42443	-0.287	1	0.843996	-0.838942	-0.171809	-0.438108				1	0.0177353	0.00732734	0.09245	0.513725	-0.0138888	0.0136565	0.0933831		1	-0.76048	-0.71069	-0.396632	0.197795	0.368107	-0.0855753	0.599473
	1	0.233403	0.112603	0.353678	0.986571	0.52766	0.0838588	0.314748		0.775131	0.710244	0.828764	-1.00255	1	-0.790129	-1.13844	0.265682				1	0.00988538	0.190791	-0.0235043	0.44988	0.202086	-0.128188	0.0438136		1	0.186707	-0.0807072	-0.832323	-0.0360894	0.100736	-0.52178	-0.325959
	1	0.658542	0.131736	0.177837	0.820608	0.302636	0.0749785	0.231788		1	0.167441	-0.134796	-0.951457	0.28088	0.290003	-0.312509	-0.646256				1	0.151881	0.0733953	0.208389	0.26068	0.569738	0.152875	0.373005		0.185555	-0.892671	-0.845755	0.203474	-1.16389	1	0.336862	0.0632532
	1	0.154069	0.311611	0.43458	0.792228	0.218075	0.048226	0.497301		0.245684	1	-0.0678514	-0.103504	-0.171629	0.235288	-0.451505	0.379991				1	0.041741	0.205822	0.097583	0.591345	0.0690865	0.116838	0.140632		1	0.583252	0.35596	-0.705239	-0.409497	-0.49988	0.292109	0.312421
	1	0.188498	0.149507	0.0239993	0.813377	0.136776	0.107709	0.155959		1	-0.762463	-0.509171	0.328893	0.534546	-0.267606	-0.46698	0.056998				1	0.0888552	0.0723411	0.296035	0.521813	0.0320448	0.187024	0.754113		-1.65299	-0.344909	-0.234957	-0.211874	-0.602689	0.911521	1	-0.356972
	1	0.0880689	0.0912561	0.148676	0.874835	0.120598	0.22515	0.0896871		1	-0.872343	0.892684	0.344502	0.0132622	-0.367336	-0.14724	-0.160537				1	0.213923	0.189574	0.0421109	0.228841	0.0924224	0.232334	0.251495		-0.507945	-0.38129	-0.273802	-0.582127	-0.665728	1	0.551317	-0.0166503
	1	0.0929453	0.0385276	0.0827568	0.731156	0.0817827	0.0360577	0.0995311		1	0.260079	-0.0596624	-0.280469	-0.158244	-0.295712	-0.790814	-0.623793				1	0.152498	0.392207	0.273231	0.458028	0.135101	0.727048	0.301708		0.475248	-0.316285	1	0.423835	-0.244449	-0.710795	0.12759	-0.496744
	1	0.206591	0.158335	0.391864	0.695221	0.166503	0.180296	0.350079		0.0976229	0.655647	1	-0.384931	-0.0451122	-0.629551	-0.452562	-0.340972				1	0.703823	0.121732	0.223452	0.515067	0.327406	0.11643	0.168007		1	0.827072	-0.0299814	-1.23548	0.331516	0.61152	-0.814819	-1.96855
	1	0.142986	0.195474	0.143253	0.998566	0.158578	0.187632	0.296234		1	-0.227739	-0.44972	0.637271	-0.322734	-0.194655	-0.366159	0.779155				1	0.0254993	0.0220969	0.0891083	0.519441	0.0639205	0.0247937	0.0846804		0.375277	-0.185927	0.0882392	-0.465823	0.820469	1	-0.286868	-0.670642
	1	0.144585	0.243466	0.328297	0.840891	0.118193	0.230931	0.314128		-0.0895074	-0.447386	-0.473467	-0.513249	0.452147	1	0.0192126	-0.366776				1	0.664179	0.0489806	0.112958	0.447038	0.191432	-0.0295128	0.121935		1	-0.222249	-1.07859	-0.26634	-0.168163	0.407671	0.178153	-0.227381
	1	0.278406	0.294213	0.422227	0.606867	0.118483	0.392385	0.384627		0.344964	-1.28266	-0.252436	0.599176	0.0296827	-0.572266	0.891878	1				1	0.864793	0.223374	0.297092	0.560581	0.565584	0.110716	0.646663		1	-0.550627	0.115521	0.174473	-0.0030552	0.356229	0.35157	0.834526
	1	0.258132	0.312292	0.358323	0.956711	0.427201	0.0662849	0.443049		1	-0.0355905	0.210253	-0.466844	0.323487	-0.301616	-0.318809	-0.305699				1	0.100456	0.0780965	0.184316	0.537988	0.0624931	0.0282949	0.122622		1	0.608277	-0.635685	-0.551642	-0.24644	0.020142	0.119687	-0.120324
	1	0.201352	0.0590447	0.135329	0.988824	0.15727	0.245326	0.182875		-0.0258653	0.406153	-0.773801	-0.0951605	0.444817	1	0.219207	-1.09028				1	0.267128	0.20306	0.144883	0.239031	0.304841	0.271759	0.23747		0.0747268	-0.0677217	-0.453279	-0.0508332	0.13363	1	0.436059	-0.575717
	1	0.00305343	0.0354978	0.329941	0.90394	0.0133808	0.135746	0.23296		1	-0.209563	-0.087663	-0.0340419	-0.0807762	-0.408566	0.021107	0.258295				1	0.299169	0.21729	0.242894	0.567707	0.170787	0.105275	0.534084		0.884972	1	-0.391071	-0.597551	0.167854	-0.148188	-0.42292	-0.261698
	1	0.00359648	0.116356	0.0703421	0.795765	0.0115281	0.0201196	0.146423		1	0.51116	-0.922562	-0.432588	0.228432	0.211435	0.58015	-0.474924				1	0.0764815	0.0526348	0.131726	0.581569	0.0920377	0.0402029	0.102464		-0.0613894	1	0.63015	-1.24793	0.602067	0.00499454	-0.118021	-0.0589784
	1	0.0567853	0.0572093	0.21444	0.655008	0.0637739	0.0957303	0.169413		0.509784	1	0.18797	-0.551413	0.0119268	0.101423	-0.370941	0.13652				1	0.322796	0.452077	0.345589	0.313743	0.301766	0.259773	0.675494		-0.74654	-0.662801	-0.104006	0.538361	-0.338294	-0.0756369	1	0.400424
	1	0.600642	0.314088	0.142228	0.602646	0.435363	0.117307	0.434332		1	0.170578	-0.463229	0.0173806	-0.319904	0.713211	-0.209104	-0.146137				1	0.0697765	0.0260452	0.162558	0.590167	0.0614272	-0.0144941	0.12276		1	-0.228401	-0.385291	-0.955344	0.516368	0.376391	-0.0945892	0.021783
	1	0.12576	0.291773	0.538294	0.828028	0.25828	0.735845	0.322396		-0.0786339	-0.901943	0.0101905	1	0.743524	-0.524659	0.348959	0.530863				1	0.0503234	-0.034209	0.0579994	0.475209	-0.00363771	-0.157685	0.244233		1	-0.457568	-0.122222	-1.21323	0.966149	-0.0330394	0.493296	-0.513153
	1	0.119311	0.14041	0.0717559	0.834686	0.054732	0.115412	0.0836349		1	-0.00411388	-0.0544686	0.00237857	0.413071	-0.223827	-0.0739391	-0.371464				1	0.142024	0.107686	0.0620804	0.340839	0.222787	0.232172	0.224853		1	0.927049	-1.08105	-0.421151	-0.0266958	0.163491	0.0105333	0.0588443
	1	0.386812	0.0704562	0.438461	0.860454	0.485721	0.0851277	0.682857		1	-0.428474	-0.0535116	-0.269343	0.321523	-0.0554473	-0.215033	-0.0624339				1	0.120586	0.146733	0.135333	0.345153	0.0320107	0.232831	0.47002		0.790774	0.731007	1	-0.501171	0.239583	0.882418	-0.0231939	0.019133
	1	0.1534	0.105258	0.311554	0.782214	0.145592	0.29927	0.365582		0.834656	-0.694514	0.335041	0.111151	1	0.276207	-0.8309	0.0183152				1	0.158653	0.0394303	0.668605	0.369271	0.204341	0.0388591	0.558491		0.434519	0.231343	-0.27937	-0.317923	-0.0689584	-0.20236	-0.121822	1
	1	0.196273	0.111569	0.149199	0.906052	0.156437	0.152232	0.131652		1	0.866438	-0.235744	0.336445	0.380948	0.494057	-0.555046	-0.718298				1	0.706612	0.00489173	0.145795	0.37559	0.391274	0.0300457	0.167234		0.555856	1	-0.949428	-0.0345419	-0.175858	0.310557	-0.192307	0.31212
	1	0.204675	0.414081	0.336909	0.828981	0.326541	0.614496	0.839241		-0.142822	0.125667	0.26615	0.550973	0.0130688	1	-0.382803	-0.245586				1	0.219841	0.131124	-0.0135882	0.387338	-0.0117173	0.0640094	0.113059		1	0.202751	-0.444999	-0.231036	-0.0114504	-0.0584095	0.521837	-0.485329
	1	0.313183	0.15297	0.151714	0.621734	0.125991	0.239703	0.25235		-0.00098237	0.183626	-0.330087	1	-0.0333912	-0.235609	-0.298648	-0.388228				1	0.461577	0.122803	0.150848	0.36181	0.347459	0.179152	0.2252		0.165811	0.17648	0.135244	1	0.211926	0.367378	-0.678373	-0.156526
	1	0.222112	0.159782	0.341513	0.95793	0.283817	0.125299	0.348853		1	0.477044	-0.878297	-0.240122	0.745139	0.367714	-0.093929	-0.377868				1	0.127352	0.262034	0.0342808	0.228615	0.0981471	0.165945	0.283576		1	-0.0634879	-0.192853	-0.402373	-0.55586	-0.0183878	0.00837216	0.0982009
	1	0.200936	0.176759	0.317882	0.878446	0.954412	0.33505	0.207637		0.256829	0.437482	0.092254	-1.14393	1	0.684958	0.24288	-0.140297				1	0.0876081	0.21754	0.0755393	0.393828	-0.024374	0.0997358	0.123625		0.770251	0.941229	1	-0.0896313	-0.247892	-0.390425	0.0564549	-2.01301
	1	0.377176	0.065137	0.346399	0.693623	0.134863	0.0472972	0.850812		1	0.134668	-0.173823	-0.235727	0.154886	0.040471	0.080277	0.0838309				1	0.118835	0.0604211	0.044788	0.526005	0.154689	0.000239287	0.103265		1	0.559856	-0.969278	0.218709	0.492238	0.608148	-0.233913	-0.647119
	1	0.51864	0.0596555	0.173942	0.732551	0.692112	0.0417594	0.595786		0.827687	-0.0163058	-0.664084	0.571093	1	0.0167553	-0.433389	-0.0726525				1	0.0949108	0.0335857	0.057559	0.581016	0.121963	0.259706	0.163378		1	0.250284	-0.19671	-1.0078	0.558274	0.36718	-0.0133035	-0.351605
	1	0.169154	0.313265	0.545239	0.827513	0.170647	0.0390177	0.365425		-0.979086	0.0244677	0.611463	-0.568182	1	0.318597	-0.157512	0.232382				1	0.489717	0.212014	0.212801	0.47635	0.352096	0.453163	0.265093		0.328844	0.96675	-0.733955	-0.0194022	0.553636	1	0.180947	-1.24129
	1	0.0774793	0.0406504	0.14152	0.872341	0.106388	0.0275282	0.16822		-0.113601	-0.181525	0.130608	-0.283121	1	0.62751	-0.141956	0.0731036				1	0.2123	0.169413	0.14166	0.559693	0.219001	0.155539	0.194282		0.140613	0.393915	0.125196	-0.801933	-0.340666	0.233673	1	-0.091105
	1	0.159863	0.219582	0.22225	0.619562	0.169232	0.249229	0.2922		0.346818	0.311396	-0.532183	-0.200408	0.31121	-0.504797	1	-0.626355				1	0.0913323	0.0567904	0.0887591	0.240634	0.129836	0.111839	0.101523		1	-0.681459	-0.373275	-0.269712	0.834297	0.123102	-0.359506	-0.222146
	1	0.17253	0.162035	0.59437	0.894912	0.29247	0.0980293	0.436614		0.500109	-0.0426892	0.315407	-0.322267	1	-0.134129	-0.527395	-0.399406				1	0.131105	0.0864398	0.234455	0.542949	0.140042	0.0725734	0.221918		1	0.179009	-0.249443	-0.199702	0.126348	-0.00867723	0.323543	0.103329
	1	0.443832	0.0470189	0.415289	0.752416	0.0614483	0.0414212	0.95418		0.444128	0.0210128	-0.467933	0.638166	-0.703421	-0.0685013	-0.649711	1				1	0.834706	0.239375	0.326609	0.369139	0.683497	0.228695	0.116592		0.00467509	1	-0.189378	0.0847236	-0.247944	-0.00386523	0.533829	-0.0711168
	1	0.480392	0.0705735	0.0713825	0.863157	0.234945	0.0610894	0.0920533		0.917541	0.047836	-0.19151	-0.470256	1	-0.408606	-0.295605	0.0384313				1	0.16419	0.0913098	0.173481	0.507862	0.0570121	0.0316711	0.0978514		1	-0.543442	-0.821789	0.75621	0.447581	-0.595046	0.430452	0.157509
																					1	0.0884727	0.0114618	-0.0054867	0.410468	-0.00202976	0.0255664	0.0120735		0.891122	-0.314562	-0.470169	-0.409744	1	0.0205198	0.23778	-0.0524836
																					1	0.205264	0.0706688	0.208599	0.287554	0.111139	0.0727888	0.168198		1	-0.115262	-0.169021	-0.00417869	0.0973449	-0.0689486	0.043822	-0.0837922
																					1	0.155806	0.139848	0.200766	0.500934	0.102291	0.74319	0.487661		1	-0.206148	-0.196555	-0.312265	0.122605	-0.138272	0.298526	-0.225992
																					1	0.299385	0.151254	0.121651	0.584109	0.0611535	0.249945	0.128277		-0.360601	-0.0469376	1	-0.808765	0.624283	-0.447424	0.155294	0.117088
																					1	0.0506592	0.0942127	0.238201	0.50532	0.11844	0.0968753	0.325417		1	-0.271058	-0.24826	-0.339399	0.249926	0.0998005	-0.282281	-0.0405153
																					1	0.163631	0.726864	0.220192	0.519196	0.230373	0.480502	0.112926		1	-0.226132	0.442315	0.0304934	-0.209641	-0.586316	0.638257	-0.147899
																					1	0.460633	0.169916	0.120089	0.299403	0.396209	0.243921	0.114328		0.0516514	0.456972	0.024749	0.117221	1	-0.0260535	-0.0459801	0.0443801

## Sheet: Fig_5g
Responded cells, during stim, calcium	0.846663	0.614519	0.692816	0.581515	0.768292	0.534087	0.558842	0.844018	0.588116	0.629246	0.561483	0.592659
Responded cells, during stim, cAMP	0.0761058	0.0430239	0.0835155	0.0898925	0.0586517	0.0818869	-0.0738187	0.271985	0.141475	0.0655121	0.135899	0.0709634
Non responded cells, during stim, calcium	0.0327562	-0.0464128	-0.131186	-0.0404696	-0.0220044	-0.0240418	-0.0712052	-0.102254	0.0459146	0.0736811	0.0543087	0.0670528
Non responded cells, during stim, cAMP	-0.0382687	-0.0322132	-0.00223266	0.00306046	-0.00966981	0.0223115	-0.110608	0.152678	0.0255471	-0.0321188	0.0151694	-0.0348611
Responded cells, after stim, calcium	0.0834212	0.0256145	0.032942	0.0499081	0.10917	0.0562997	0.0242834	0.0134944	0.0530856	0.0435412	0.0683294	0.10704
Responded cells, after stim, cAMP	0.0155641	-0.0237537	0.0133607	-0.025476	0.0374063	-0.0220599	-0.0337722	0.19531	0.0390623	-0.0536798	0.0741138	0.00357337
Non responded cells, after stim, calcium	0.00141191	-0.0388651	-0.121409	-0.037848	-0.0624281	0.0314504	-0.0865462	-0.159008	-0.0157055	0.00499437	0.0249906	0.0306679
Non responded cells, after stim, cAMP	-0.0724376	-0.0793252	-0.0594197	-0.0631485	-0.0381422	-0.0479741	-0.0807431	0.105243	-0.0440883	-0.110625	-0.0243741	-0.0417714

## Sheet: Fig_5k
ChRmine(+), Photostim(+)	0.0832187	0.0667806	0.0170227	0.096142	0.0442336	0.110126	0.0647893	-0.0090515	0.345036	-0.0596931	0.164572
ChRmine(-), Photostim(+)	0.0302578	-0.017982	-0.0015672	0.0100816	0.00565059	-0.0717356	-0.0509503	0.0143402	-0.119122	-0.0948474	-0.148521
ChRmine(+), Photostim(-)	-0.0678323	-0.0330118	-0.0188493	0.0139863	0.0119653	0.0088355	0.000620337	-0.111915	0.0187808
