# Supplementary material for: A multicolor suite for deciphering population coding of calcium and cAMP in vivo
Source: Nat Methods. 2024 Mar 21;21(5):897–907. doi: 10.1038/s41592-024-02222-9 (PMC11093745; doi:10.1038/s41592-024-02222-9)
Supplement: Supplementary file 13 — Statistical source data. [file 41592_2024_2222_MOESM13_ESM.xlsx]

## Sheet: Fig_6b
Dopamine (-)
RFP	0.0353504	0.434052	0.00916211	0.00401282	0.0112957	0.022928	0.284233	0.284041	0.028991	0.0932621	0.0153927	0.0175504	0.168547	0.00654932	0.585945	0.455401	0.0853645	0.689811	0.0525334	0.142768	0.027945	0.00784162	0.322135	0.626797	0.0322807	0.135914	0.0542766	0.4395	1.0012	0.342424	0.0314926	0.013117	0.625345	0.517567	0.0635881	0.193855	0.366072	0.0782831	0.479371	0.10844	0.190846	0.0800307	0.00740372	0.0108219	0.747946	0.0671479	0.350538	0.0830091	0.181953
Ratio	0.330189	0.743476	0.223765	0.292508	0.383822	0.696376	0.784618	0.76019	0.332679	1.71024	0.319731	0.403789	0.71819	0.648745	1.3733	1.85409	0.553296	1.85003	0.514112	0.441768	0.334386	0.279754	0.649606	1.26347	0.322994	0.83734	1.10172	1.44122	1.70103	0.960942	0.403923	0.500557	1.05204	1.48356	0.228072	0.478013	0.768816	1.08602	1.88051	0.580205	1.49146	1.21679	0.195779	0.498366	0.710494	0.235709	1.50807	0.762237	0.417916
Dopamine (+)
RFP	0.016079	0.529982	0.0178687	0.86293	0.13852	0.193246	0.270592	0.0356603	0.319103	0.744789	0.021345	0.0716181	0.0312681	0.248371	0.147706	0.5596	0.00630483	0.22616	0.0296674	0.282772	0.0790087	0.754417	0.597224	0.0066275	0.019181	0.577491	0.0340273	0.040091	0.0104867	0.517428	0.134369	0.0226261	0.275021	0.0539593	0.0214414	0.362158	0.0467144	0.0125796	0.0636149	0.114926	0.00744696	0.269396	0.0489826	0.122097	0.638822	0.00449838	0.088148	0.365123	0.201168
Ratio	2.27075	2.14759	2.28955	2.08997	2.05276	2.38617	2.48323	2.14747	2.09194	2.07691	2.18295	2.15866	2.25986	1.94801	2.50956	1.97851	2.47288	2.24125	1.94181	2.40634	2.01757	2.17181	2.38388	2.28385	2.2798	1.97779	2.11722	2.43067	2.26472	2.06287	2.10147	2.59389	2.40795	2.02711	2.50093	2.11561	2.28345	2.12702	1.99902	2.40825	2.35984	2.44651	2.15396	2.03286	2.24234	2.09421	2.16594	2.35572	1.88758
[truncated: 141 more columns]

## Sheet: Fig_6d
Dopamine (-)
RFP	0.423549	0.0443469	0.225534	0.415973	0.0453782	0.618727	0.286334	0.00883289	0.329265	0.290273	0.0189085	0.0210569	0.0177618	0.552945	0.487811	0.0493295	0.0501669	0.487522	0.730826	0.00560009	0.0109669	0.070024	0.00926573	0.683487	0.0453244	0.0505862	0.0692395	0.0634643	0.501731	0.404039	0.416968	0.393147	0.00649017	0.113915	0.863554	0.0888006	0.0573022	0.836372	0.00912317	0.154078	0.507392	0.00890692	0.233132	0.618816	0.510328	0.158832	0.00750996	0.119761	0.640337
Ratio	1.06774	1.16941	1.2459	2.11442	1.22101	1.96857	1.57852	2.22734	2.39033	0.896675	1.86731	2.13127	2.14084	0.912121	1.41746	2.42054	2.19264	1.71989	1.75878	2.30705	1.36254	1.74657	2.51998	1.85541	1.48343	1.45861	2.31492	2.48514	1.62236	2.21527	1.86955	2.02269	1.76659	1.67558	2.13775	2.09776	2.06323	2.28612	2.29147	1.89504	1.867	1.66147	2.14957	2.30818	2.06334	2.18799	2.28385	0.880144	1.96501
Dopamine (+)
RFP	0.2884	0.666393	0.329609	0.383522	0.0342477	0.657314	0.94869	0.306593	0.0256096	0.218545	0.0574612	0.145486	0.404759	0.0467478	0.618635	0.0972766	0.448125	0.673508	0.010864	0.0115971	0.725091	0.425012	0.00727998	0.0361189	0.730903	0.330853	0.129279	0.0185713	0.285329	0.273772	0.481946	0.302357	0.334871	0.449621	0.0101807	0.594144	0.329908	0.485111	0.0248452	0.145848	0.00516017	0.142317	0.0291168	0.560755	0.296774	0.459656	0.00951934	0.322879	0.566533
Ratio	0.239231	0.24151	0.224974	0.436474	1.79809	0.214514	0.442275	0.302224	0.581088	0.314194	1.65224	0.664622	0.291577	1.50555	0.446714	1.54249	0.442334	0.249507	0.434533	1.68827	0.362185	0.55297	1.72236	0.859495	0.350881	0.283465	1.11292	1.46174	0.500035	0.368399	0.372606	0.594355	0.319728	0.696578	1.88248	0.375282	0.448402	0.289702	0.851653	1.30755	0.733518	1.10227	1.93639	0.328069	0.40457	0.320837	2.01043	0.413795	0.362002
[truncated: 131 more columns]

## Sheet: Fig_6e
ARDB2	0.624293	0.868037	0.163085	0.202033	0.253391	0.425084	0.191895	1.71928	0.499619	1.23377	0.641772	0.173679	0.54131	0.238021	0.736478	1.06157	0.723645	0.303512	0.457276	0.304728	0.326188	0.190832	0.548082	0.372302	0.245783	0.445701	0.530711	0.571291	0.26988	1.21689	1.05568	0.219393	0.704448	0.867683	0.338181	0.228284	0.160201	1.82591	0.763195	0.810605	1.1315	0.210457	0.513847	0.262039	0.733386	0.591463	0.735985	1.00256	0.22148
DRD1	0.330189	0.743476	0.223765	0.292508	0.383822	0.696376	0.784618	0.76019	0.332679	1.71024	0.319731	0.403789	0.71819	0.648745	1.3733	1.85409	0.553296	1.85003	0.514112	0.441768	0.334386	0.279754	0.649606	1.26347	0.322994	0.83734	1.10172	1.44122	1.70103	0.960942	0.403923	0.500557	1.05204	1.48356	0.228072	0.478013	0.768816	1.08602	1.88051	0.580205	1.49146	1.21679	0.195779	0.498366	0.710494	0.235709	1.50807	0.762237	0.417916
DRD2	0.244984	0.192755	0.214651	0.157853	0.221809	0.191089	0.186454	0.236969	0.270713	0.26287	0.201392	0.177972	0.231813	0.21882	0.136419	0.299121	0.215766	0.22904	0.234017	0.218032	0.194256	0.174083	0.263388	0.254339	0.18783	0.149981	0.207691	0.198417	0.262794	0.232874	0.214653	0.172874	0.238054	0.169182	0.181149	0.242189	0.293225	0.172314	0.263797	0.274757	0.329114	0.279427	0.19291	0.223434	0.23399	0.193287	0.231268	0.245276	0.256933
GPR52	2.18602	2.18929	2.10769	1.84604	2.16143	2.15394	2.10644	2.18455	2.3773	2.1925	2.07549	2.26659	2.18001	2.03549	2.33047	2.10964	2.3007	2.27937	1.00489	2.31098	2.30507	2.24242	2.18103	2.18269	2.05944	2.06691	2.10937	2.17915	2.14757	2.22478	2.42591	2.24341	2.20259	2.06648	0.797795	1.7448	2.19518	2.28579	2.37255	2.13592	2.3601	2.13304	2.26432	2.2857	2.18785	2.1091	2.19565	2.19546	2.26158
No transfection	0.16696	0.204516	0.246515	0.153595	0.164962	0.170638	0.170692	0.180681	0.173738	0.122272	0.188981	0.182511	0.159847	0.207226	0.159552	0.170774	0.139836	0.194265	0.213848	0.17541	0.21499	0.183783	0.269632	0.15594	0.176195	0.130455	0.181383	0.162711	0.12598	0.172397	0.156032	0.163113	0.160809	0.157544	0.160553	0.168619	0.191075	0.197177	0.257366	0.142071	0.207683	0.189805	0.167437	0.131198	0.17999	0.182464	0.189457	0.134851	0.260942
[truncated: 129 more columns]

## Sheet: Fig_6f
DRD1, FSK(-), DA(-)	0.330189	0.743476	0.223765	0.292508	0.383822	0.696376	0.784618	0.76019	0.332679	1.71024	0.319731	0.403789	0.71819	0.648745	1.3733	1.85409	0.553296	1.85003	0.514112	0.441768	0.334386	0.279754	0.649606	1.26347	0.322994	0.83734	1.10172	1.44122	1.70103	0.960942	0.403923	0.500557	1.05204	1.48356	0.228072	0.478013	0.768816	1.08602	1.88051	0.580205	1.49146	1.21679	0.195779	0.498366	0.710494	0.235709	1.50807	0.762237	0.417916
DRD1, FSK(-), DA(+)	2.27075	2.14759	2.28955	2.08997	2.05276	2.38617	2.48323	2.14747	2.09194	2.07691	2.18295	2.15866	2.25986	1.94801	2.50956	1.97851	2.47288	2.24125	1.94181	2.40634	2.01757	2.17181	2.38388	2.28385	2.2798	1.97779	2.11722	2.43067	2.26472	2.06287	2.10147	2.59389	2.40795	2.02711	2.50093	2.11561	2.28345	2.12702	1.99902	2.40825	2.35984	2.44651	2.15396	2.03286	2.24234	2.09421	2.16594	2.35572	1.88758
DRD2, FSK(+), DA(-)	1.06774	1.16941	1.2459	2.11442	1.22101	1.96857	1.57852	2.22734	2.39033	0.896675	1.86731	2.13127	2.14084	0.912121	1.41746	2.42054	2.19264	1.71989	1.75878	2.30705	1.36254	1.74657	2.51998	1.85541	1.48343	1.45861	2.31492	2.48514	1.62236	2.21527	1.86955	2.02269	1.76659	1.67558	2.13775	2.09776	2.06323	2.28612	2.29147	1.89504	1.867	1.66147	2.14957	2.30818	2.06334	2.18799	2.28385	0.880144	1.96501
DRD2, FSK(+), DA(+)	0.239231	0.24151	0.224974	0.436474	1.79809	0.214514	0.442275	0.302224	0.581088	0.314194	1.65224	0.664622	0.291577	1.50555	0.446714	1.54249	0.442334	0.249507	0.434533	1.68827	0.362185	0.55297	1.72236	0.859495	0.350881	0.283465	1.11292	1.46174	0.500035	0.368399	0.372606	0.594355	0.319728	0.696578	1.88248	0.375282	0.448402	0.289702	0.851653	1.30755	0.733518	1.10227	1.93639	0.328069	0.40457	0.320837	2.01043	0.413795	0.362002
HTR5, serotonin(-), clozapine(-)	1.42655	2.10802	2.39626	1.98181	1.79099	1.92876	2.18876	1.94431	2.02927	1.75962	1.97935	2.0402	1.89036	2.01784	1.92454	1.92318	1.73299	1.60534	0.913016	2.05189	1.95233	2.022	2.12147	1.42906	2.07118	1.87019	2.07446	1.76482	2.24332	0.860541	1.55666	2.17673	2.01818	2.19377	1.91877	2.1161	2.3841	1.9938	1.73597	1.87768	1.87924	2.14686	2.01627	2.17514	1.91298	1.87763	2.11335	2.06763	2.01513
HTR5, serotonin(+), clozapine(-)	2.37276	2.17055	2.0609	2.0553	1.93443	2.00832	1.27165	2.22868	1.91588	2.03045	1.81833	2.06326	2.21311	2.00205	2.21723	1.87725	2.09787	2.1154	2.03066	2.12234	1.981	2.07754	2.27791	2.03885	1.94045	2.03089	2.04835	1.7861	2.0844	2.28543	1.97869	1.96786	2.11562	2.28823	1.98435	2.11153	2.015	2.02882	2.07933	2.27197	2.10761	2.19706	2.02226	1.99962	2.07428	2.03214	2.02998	1.95063	2.18905
HTR5, serotonin(-), clozapine(+)	1.61288	2.09541	2.41482	1.76227	1.69019	0.900206	1.65182	1.15595	2.02181	1.27274	0.700344	1.76833	1.68657	2.16322	1.83083	1.83528	1.85956	0.923444	1.90411	1.5677	1.24743	1.61918	1.76358	1.86358	1.79909	1.55664	1.80492	1.24679	1.78206	2.12508	1.65604	1.54303	2.14626	1.8929	1.78899	1.57896	1.69506	0.912572	1.14399	1.65557	1.63233	1.93323	1.71547	0.975305	1.90587	1.26565	1.66448	1.95397	2.14487
No transfection, serotonin(+), clozapine(-)	0.17198	0.107625	0.154632	0.16362	0.17989	0.174873	0.143106	0.143393	0.192279	0.232391	0.191567	0.146209	0.19035	0.182112	0.180911	0.238693	0.168153	0.234907	0.260648	0.175937	0.29868	0.163664	0.157693	0.1129	0.191395	0.235303	0.150458	0.146375	0.171194	0.18964	0.271642	0.121471	0.157483	0.177125	0.229725	0.236876	0.166365	0.148047	0.267514	0.232348	0.16183	0.163446	0.177466	0.266308	0.185675	0.363827	0.184739	0.17236	0.16166
[truncated: 155 more columns]
