# Supplementary material for: A multicolor suite for deciphering population coding of calcium and cAMP in vivo
Source: Nat Methods. 2024 Mar 21;21(5):897–907. doi: 10.1038/s41592-024-02222-9 (PMC11093745; doi:10.1038/s41592-024-02222-9)
Supplement: Supplementary file 14 — Statistical source data. [file 41592_2024_2222_MOESM14_ESM.xlsx]

## Sheet: ED_2b
Flamindo2, cAMP(-)	0.0659286	0.0613502	0.079558	0.062213
Flamindo2, cAMP(+)	0.0130836	0.0125025	0.0138936	0.013066
gCarvi, cAMP(-)	0.0160771	0.01613	0.015091	0.0176619
gCarvi, cAMP(+)	0.0526513	0.0505734	0.0471044	0.0544122
G-Flamp1, cAMP(-)	0.0940739	0.105795	0.103053	0.109616
G-Flamp1, cAMP(+)	0.743938	0.88384	0.899068	0.978915
cAMPinG1, cAMP(-)	0.0863983	0.0886796	0.0850048	0.085061
cAMPinG1, cAMP(+)	1.08032	0.980668	0.98414	0.954876
cAMPinG1mut, cAMP(-)	0.127191	0.129181	0.136788	0.134815
cAMPinG1mut, cAMP(+)	0.120957	0.113297	0.130677	0.11865

## Sheet: ED_2c
Flamindo2	1.0492	1.12	1.19402	1.00217
gCarvi	1.34543	1.43583	1.61591	1.80163
G-Flamp1	1.05862	1.17063	1.09792	1.18766
cAMPinG1	1.22827	1.09868	1.14058	1.14083

## Sheet: ED_2d
cGMP concenctration (uM)	1000	300	100	30	10	3	1	0.3	0.1	0.001
cAMPinG1_1	1	0.999039	0.908621	0.706862	0.480081	0.205802	0.0904747	0.0313269	0.0130623	0
cAMPinG1_2	1	0.930412	0.932084	0.697285	0.491494	0.226174	0.103241	0.0455426	0.0253988	0
cAMPinG1_3	1	0.977269	0.897885	0.664578	0.470469	0.224632	0.0990897	0.0440161	0.0193842	0
cAMPinG1_4	1	1.00488	0.894342	0.722601	0.484464	0.234428	0.102091	0.0413445	0.0173196	0
Flamindo2_1	1	0.950129	0.859845	0.566638	0.313414	0.0150473	-0.0713672	-0.105331	-0.0963027	0
Flamindo2_2	1	0.934326	0.876532	0.563047	0.262259	0.0157618	-0.0337128	-0.0569177	-0.0363398	0
Flamindo2_3	1	0.99184	0.870665	0.651163	0.280702	0.0591595	0.0252958	-0.0485516	-0.0187678	0
Flamindo2_4	1	0.949236	0.845646	0.569129	0.236071	0.0891457	-0.0379695	-0.00949237	-0.0503508	0
cAMP concenctration (uM)	300	100	30	10	3	1	0.3	0.1	0.03	0.01	0.003	0.001
cAMPinG1_1	1	1.05349	0.603578	1.02254	0.990797	0.828642	0.627032	0.333154	0.111131	0.0394156	0.00829	0
cAMPinG1_2	1	1.06331	1.09219	1.0565	1.02042	0.915119	0.653976	0.351144	0.131994	0.043639	0.013815	0
cAMPinG1_3	1	1.06108	1.05013	1.05038	1.02674	0.918746	0.654341	0.347204	0.126709	0.0417278	0.0106975	0
cAMPinG1_4	1	1.0462	1.04107	1.0603	1.0454	0.891948	0.651233	0.342766	0.120136	0.0360509	0.00773383	0
Flamindo2_1	1	0.966564	0.933128	0.818742	0.558293	0.300044	0.122305	0.0118786	-0.0365156	-0.0651122	0.0492741	0
Flamindo2_2	1	0.970938	0.905328	0.806253	0.560546	0.264641	0.0915896	0.00484368	-0.0528402	-0.0616469	-0.0682519	0
Flamindo2_3	1	0.964848	0.904242	0.781818	0.527273	0.261818	0.0294949	-0.0585859	-0.0880808	-0.0569697	-0.0674747	0
Flamindo2_4	1	0.973116	0.933451	0.819744	0.556633	0.300573	0.0982812	0.106214	-0.0392243	-0.0550903	-0.0334949	0

## Sheet: ED_2e
ΔF/F	8.35696	7.68771	7.58331	7.50915
cAMP Kd (uM)	0.183717	0.155029	0.16099	0.240212
cAMP Hill coefficient	1.08014	0.999397	1.06408	0.997659

## Sheet: ED_2f
\pH	5	5.5	6	6.5	7	7.5	8	8.5	9	9.5	10
cAMPinG1, cAMP(+)_1	0.0267815	0.0502896	0.116102	0.188698	0.361768	0.57309	0.81869	0.808593	0.896131	0.981663	0.893438
cAMPinG1, cAMP(+)_2	0.0245112	0.0509363	0.109766	0.2062	0.380247	0.651468	0.819997	0.839492	1.00926	0.964886	0.856625
cAMPinG1, cAMP(+)_3	0.0281278	0.0533386	0.128021	0.209923	0.401327	0.717491	0.911878	0.972542	0.988711	1.07176	0.922965
cAMPinG1, cAMP(+)_4	0.0266891	0.0555297	0.116524	0.21705	0.391533	0.703882	0.889703	0.921527	1.0796	1.00798	0.956003
cAMPinG1, cAMP(-)_1	0.00951674	0.0177795	0.0247884	0.0299361	0.0373014	0.0511607	0.0525994	0.0532462	0.0554109	0.0548433	0.0541174
cAMPinG1, cAMP(-)_2	0.00938474	0.0164992	0.0236665	0.0253164	0.0355591	0.0463298	0.0536818	0.0470557	0.0566121	0.0555429	0.0522431
cAMPinG1, cAMP(-)_3	0.0105727	0.0184263	0.0255408	0.0311241	0.0376314	0.0547377	0.0545266	0.0542758	0.0550017	0.0634097	0.0542494
cAMPinG1, cAMP(-)_4	0.00935835	0.0169216	0.0274547	0.0279826	0.0382517	0.0487716	0.0508571	0.0568232	0.0537874	0.0539458	0.0605587
Flamindo2, cAMP(+)_1	0.0580688	0.0568332	0.0590983	0.0761895	0.117373	0.204682	0.37199	0.46908	0.629078	0.702076	0.685808
Flamindo2, cAMP(+)_2	0.0603338	0.0560096	0.0561125	0.0625989	0.0845292	0.160101	0.300022	0.401333	0.579967	0.649361	0.602618
Flamindo2, cAMP(+)_3	0.0564214	0.0495232	0.0461255	0.0510676	0.0679528	0.118917	0.238658	0.333792	0.481023	0.559581	0.527458
Flamindo2, cAMP(+)_4	0.0539504	0.0476699	0.0416983	0.0482877	0.0603338	0.113049	0.218479	0.32082	0.459299	0.51222	0.510778
Flamindo2, cAMP(-)_1	0.0481847	0.052509	0.0604368	0.0961635	0.24463	0.503983	0.843335	1.11988	1.1102	1.2076	1.18444
Flamindo2, cAMP(-)_2	0.0497291	0.0531267	0.0632167	0.0946191	0.237732	0.488231	0.841585	1.05656	1.07283	1.07149	1.18897
Flamindo2, cAMP(-)_3	0.0437575	0.0485965	0.0532297	0.0842203	0.185532	0.395259	0.687971	0.870002	0.882254	0.954222	0.884828
Flamindo2, cAMP(-)_4	0.0427279	0.0444782	0.0476699	0.0756747	0.177398	0.385787	0.678498	0.828612	0.86228	0.839114	0.788252
cAMPinG1mut_1	0.00850039	0.0142025	0.0258047	0.0382385	0.0635153	0.0819812	0.103523	0.114056	0.103061	0.107377	0.108868
cAMPinG1mut_2	0.0083156	0.0145061	0.0266363	0.0387401	0.0614958	0.0831296	0.110452	0.119243	0.114478	0.123388	0.12645
cAMPinG1mut_3	0.0104275	0.0158788	0.0286954	0.0414328	0.060915	0.101173	0.113752	0.110241	0.13231	0.116326	0.106136
cAMPinG1mut_4	0.0081836	0.0143477	0.0260159	0.0397829	0.0652972	0.0889109	0.109951	0.110769	0.115864	0.120603	0.123533
gCarvi, cAMP(+)_1	0.0368766	0.0295319	0.0325922	0.0425381	0.0822455	0.204581	0.441448	0.582834	0.888557	1.02497	0.898197
gCarvi, cAMP(+)_2	0.0381007	0.0331277	0.0335103	0.0501124	0.0920384	0.231512	0.460575	0.66309	1.00164	1.15128	1.02329
gCarvi, cAMP(+)_3	0.041161	0.0375652	0.0353464	0.0488883	0.0960168	0.222101	0.460345	0.650084	1.00538	0.997427	0.998346
gCarvi, cAMP(+)_4	0.0347344	0.0294554	0.0281547	0.0452159	0.0843877	0.198843	0.429895	0.621087	0.930407	1.00033	0.97394
gCarvi, cAMP(-)_1	0.0302204	0.0299909	0.0277722	0.0260125	0.0337398	0.0530197	0.0916559	0.150184	0.200526	0.2563	0.275809
gCarvi, cAMP(-)_2	0.0314446	0.0309855	0.0273897	0.0266246	0.0338928	0.0524076	0.0970879	0.155846	0.209707	0.260967	0.281853
gCarvi, cAMP(-)_3	0.0311385	0.0291493	0.0285373	0.025936	0.0338928	0.0560034	0.09288	0.155234	0.197772	0.253699	0.261885
gCarvi, cAMP(-)_4	0.0245589	0.0242529	0.0239468	0.0234878	0.0298379	0.0485822	0.0887486	0.135495	0.191192	0.219576	0.23855
G-Flamp1, cAMP(+)_1	0.025768	0.0557003	0.129622	0.294377	0.55669	0.837244	0.949075	0.905125	0.988529	1.01027	0.947139
G-Flamp1, cAMP(+)_2	0.0262372	0.05615	0.136484	0.324446	0.615069	0.89838	1.03852	1.05496	1.16777	1.09062	1.03514
G-Flamp1, cAMP(+)_3	0.0229918	0.0465701	0.111557	0.257269	0.516845	0.732393	0.860256	0.811164	0.902153	0.932457	0.78174
G-Flamp1, cAMP(+)_4	0.023676	0.0478018	0.118595	0.276488	0.514969	0.773509	0.896249	0.884225	0.938146	0.970053	0.883423
G-Flamp1, cAMP(-)_1	0.011926	0.0102446	0.0120629	0.027117	0.0555439	0.135468	0.268159	0.370977	0.433305	0.457255	0.424507
G-Flamp1, cAMP(-)_2	0.0107334	0.0103424	0.0122779	0.0255725	0.0638921	0.127647	0.281512	0.400166	0.419189	0.485955	0.500912
G-Flamp1, cAMP(-)_3	0.0095408	0.00940394	0.0114177	0.0219556	0.0533933	0.107334	0.207102	0.321591	0.360165	0.396627	0.411349
G-Flamp1, cAMP(-)_4	0.0131382	0.0136465	0.0142916	0.0271952	0.0598646	0.114353	0.246497	0.346714	0.377057	0.417899	0.411897

## Sheet: ED_2k
cAMPinG1, Forskolin(-)	2.42	2.305	2.458	2.461	2.496	2.477	2.565	2.502
cAMPinG1, Forskolin(+)	2.653	2.621	2.631	2.695	2.669	2.601	2.66	2.622
G-Flamp1, Forskolin(-)	1.846	1.955	1.938	1.911	1.907	1.833	1.843	1.911
G-Flamp1, Forskolin(+)	1.882	1.856	1.854	1.878	1.84	1.81	1.88	1.869
EGFP	2.461	2.389	2.381	2.242	2.411	2.39	2.271	2.354
mTFP1	2.62	2.572	2.627	2.513	2.745	2.591	2.586	2.597
