# Supplementary material for: A multicolor suite for deciphering population coding of calcium and cAMP in vivo
Source: Nat Methods. 2024 Mar 21;21(5):897–907. doi: 10.1038/s41592-024-02222-9 (PMC11093745; doi:10.1038/s41592-024-02222-9)
Supplement: Supplementary file 15 — Statistical source data. [file 41592_2024_2222_MOESM15_ESM.xlsx]

## Sheet: ED_3d
cAMPinG1-NE	0.646328	-0.284875	0.343463	0.275988	0.0319317	0.774493	0.157257	0.15478	0.123364	0.80011	0.349245	1.43359	0.705226	0.150647	2.38143
cAMPinG1mut-NE	-0.0104412	-0.00551465	0.00129151	0.00232831	-0.0114333	-0.0057876	-0.00668365	-0.0109513	-0.0172273	-0.031141	0.0106282

## Sheet: ED_3h
cAMPinG1-NE	0.22972	0.127296	0.126612	0.195538	0.281516	0.118017	0.450034
G-Flamp1	0.0122893	0.00839963	0.0325995	0.00378415	0.0141743	0.0114698	0.0397651	0.0237102	0.027084

## Sheet: ED_3l
cAMPinG1-NE	0.28839	0.481445	0.242464	0.185063	0.641325	0.235721	0.290983	0.191619	0.248379	0.603603	0.602646	0.715776	0.628319	1.39845	2.19653	0.536	0.224252	1.10778	0.839562	1.40904	1.48887	0.824346	0.625907	0.801141	0.0968434	0.257667	0.183726	0.791956	0.734471	0.288862	0.212476	0.189174	0.414575	0.148708	0.0829745	0.275446	0.26323	0.211765	0.176519	0.294546	0.517901	0.592345	0.36782	0.333352	0.477835	0.535086	0.101153	0.27717	0.45784
G-Flamp1	0.0928344	0.0464978	0.0902551	0.104443	0.00779145	0.017953	0.0516591	0.0458251	0.0426647	0.0146408	-0.021446	0.0390059	0.237785	0.144454	-0.120522	0.287554	0.388803	0.411456	0.189908	0.000816351	0.00915993	0.079565	-0.0504775	-0.0248596	-0.0235862	-0.0962623
[truncated: 35 more columns]

## Sheet: ED_3n
current_pA	cAMPinG1	cAMPinG1	cAMPinG1	cAMPinG1	cAMPinG1	cAMPinG1	cAMPinG1	cAMPinG1	GFP	GFP	GFP	GFP	GFP	GFP	GFP	GFP
0	0	0	0	0	0	0	0	0	0	0	0	0	0	0	0	0
25	0	0	0	0	3	0	2	0	1	1	0	0	3	2	0	2
50	2	1	0	2	5	2	5	0	3	3	2	0	5	5	0	4
75	5	4	2	3	8	3	7	2	5	4	4	0	7	6	0	5
100	7	6	3	3	9	4	9	4	6	6	6	0	8	8	0	7
125	9	8	4	5	11	6	10	5	8	7	7	0	10	10	0	9
150	10	10	5	6	12	7	12	7	10	8	8	0	11	11	9	10
175	12	11	6	7	13	8	13	8	11	9	10	0	12	13	14	11
200	13	12	7	7	14	10	13	9	12	10	11	0	13	14	15	12
225	14	13	8	7	15	10	14	10	13	10	12	0	13	15	16	13
250	15	14	9	8	16	11	15	11	13	11	12	0	14	16	18	14

## Sheet: ED_3o
mEPSC frequency (Hz)
	cAMPinG1-NE	EGFP
	3.68136	3.13892
	3.12712	2.83475
	2.70509	2.89492
	2.28814	3.37289
	1.93644	3.63984
mEPSC amplitude (pA)
	cAMPinG1-NE	EGFP
	9.49384	9.58021
	8.39356	6.64354
	6.88972	7.9464
	6.47854	6.31786
	6.62351	11.4332
