# Supplementary material for: A multicolor suite for deciphering population coding of calcium and cAMP in vivo
Source: Nat Methods. 2024 Mar 21;21(5):897–907. doi: 10.1038/s41592-024-02222-9 (PMC11093745; doi:10.1038/s41592-024-02222-9)
Supplement: Supplementary file 16 — Statistical source data. [file 41592_2024_2222_MOESM16_ESM.xlsx]

## Sheet: ED_4b
jRGECO1a, Ca(-)	0.0627232	0.0600538	0.0645178	0.066041
XCaMP-R, Ca(-)	0.0737325	0.0722395	0.0728427	0.0708972
RCaMP3, Ca(-)	0.0509748	0.0531465	0.0527997	0.0499644
jRGECO1a, Ca(+)	0.956079	1.00027	1.02398	1.01968
XCaMP-R, Ca(+)	0.483356	0.482979	0.485467	0.468968
RCaMP3, Ca(+)	1.43149	1.47911	1.47299	1.43832

## Sheet: ED_4g
\Calcium concenctration (uM)	0.0001	0.017	0.038	0.065	0.1	0.15	0.225	0.351	0.602	1.35	39
jRGECO1a_1	0	0.0292992	0.120299	0.283031	0.489504	0.669884	0.798387	0.895591	0.942539	0.960222	1
jRGECO1a_2	0	0.0304793	0.127424	0.285397	0.489618	0.678993	0.812233	0.883283	0.942291	0.974139	1
jRGECO1a_3	0	0.0258493	0.119577	0.254013	0.486366	0.662025	0.785116	0.868433	0.922355	0.971991	1
jRGECO1a_4	0	0.0307192	0.116109	0.286461	0.487827	0.667806	0.816046	0.900713	0.930118	0.953182	1
XCaMP-R_1	0	0.10288	0.18582	0.294609	0.430133	0.580059	0.728139	0.829616	0.923486	0.982939	1
XCaMP-R_2	0	0.100285	0.185648	0.293761	0.42133	0.581596	0.699144	0.823934	0.912808	0.963646	1
XCaMP-R_3	0	0.106536	0.191235	0.311447	0.449868	0.595995	0.72875	0.858557	0.930941	1.00997	1
XCaMP-R_4	0	0.11188	0.192552	0.299847	0.447036	0.599131	0.722674	0.808091	0.911204	0.983753	1
RCaMP3_1	0	0.0212775	0.107036	0.263755	0.481282	0.65768	0.789947	0.865725	0.924503	0.965308	1
RCaMP3_2	0	0.0211668	0.108495	0.265322	0.486817	0.686571	0.820778	0.904217	0.930624	0.955537	1
RCaMP3_3	0	0.0260915	0.118082	0.285206	0.494189	0.682965	0.844498	0.919841	0.982682	0.986368	1
RCaMP3_4	0	0.0237531	0.114589	0.296435	0.507428	0.714985	0.86081	0.921563	1.0077	1.00174	1

## Sheet: ED_4h
jRGECO1a	101.91	101.13	104.945	100.655
XCaMP-R	119.422	121.176	115.84	116.609
RCaMP3	104.846	100.648	101.447	98.8053

## Sheet: ED_4i
jRGECO1a	1.93834	1.92814	1.91558	1.99337
XCaMP-R	1.36738	1.33634	1.36463	1.30603
RCaMP3	1.94228	2.13352	2.05445	2.11703

## Sheet: ED_4j
\pH	5	5.5	6	6.5	7	7.5	8	8.5	9	9.5	10
jRGECO1a, Calcium(+)_1	0.153061	0.231178	0.371284	0.573291	0.683212	0.823572	0.851212	0.827185	0.945512	0.941777	0.874699
jRGECO1a, Calcium(+)_2	0.158272	0.244982	0.372882	0.578931	0.664253	0.869543	0.838047	0.86236	0.966674	0.93639	0.901744
jRGECO1a, Calcium(+)_3	0.173519	0.263566	0.423006	0.637384	0.784937	0.94202	0.96782	0.935123	1.0776	1.07225	1.00786
jRGECO1a, Calcium(+)_4	0.172913	0.264822	0.396941	0.642914	0.756758	0.91113	0.930122	0.926299	1.04184	1.01796	0.956837
jRGECO1a, Calcium(-)_1	0.00316169	0.0069403	0.0148831	0.0236741	0.0333024	0.0777645	0.143951	0.256141	0.459812	0.673793	0.757529
jRGECO1a, Calcium(-)_2	0.00308458	0.00674201	0.0138586	0.022881	0.0326304	0.0771696	0.139445	0.251437	0.454678	0.661058	0.794169
jRGECO1a, Calcium(-)_3	0.00362438	0.00753519	0.0165906	0.0251063	0.0371141	0.0826227	0.156939	0.280311	0.516094	0.739098	0.896324
jRGECO1a, Calcium(-)_4	0.00399894	0.00766738	0.015478	0.0232225	0.0364421	0.0786127	0.148611	0.263765	0.489126	0.707977	0.859166
XCaMP-R, Calcium(+)_1	0.106838	0.262356	0.446953	0.637085	0.663878	0.820256	0.824953	0.798201	0.930386	0.954433	0.902921
XCaMP-R, Calcium(+)_2	0.121723	0.283091	0.490896	0.65631	0.701154	0.873738	0.828013	0.876925	0.998438	0.956508	0.94286
XCaMP-R, Calcium(+)_3	0.0308186	0.298772	0.181976	0.737738	0.785098	0.909085	0.898749	0.919002	1.05827	1.0737	1.09454
XCaMP-R, Calcium(+)_4	0.119899	0.283405	0.491881	0.704278	0.753357	0.85619	0.933321	0.893634	1.02666	1.0016	1.05827
XCaMP-R, Calcium(-)_1	0.00974873	0.0264159	0.0472342	0.0679476	0.0732727	0.159795	0.277241	0.443494	0.706395	0.851096	0.945543
XCaMP-R, Calcium(-)_2	0.010189	0.0307557	0.0500645	0.0647819	0.0770884	0.162395	0.313658	0.459218	0.750883	0.867994	0.985146
XCaMP-R, Calcium(-)_3	0.0238792	0.0322232	0.0572135	0.0763965	0.0867533	0.181494	0.331541	0.505446	0.820131	1.05557	1.0937
XCaMP-R, Calcium(-)_4	0.00865855	0.0362276	0.0516788	0.0721197	0.0842584	0.171808	0.312798	0.474942	0.780318	1.0058	1.06481
RCaMP3, Calcium(+)_1	0.136094	0.234442	0.425794	0.696988	0.841314	0.967613	0.97085	0.964265	1.08171	1.0361	0.936856
RCaMP3, Calcium(+)_2	0.125186	0.238203	0.480399	0.727763	0.901778	0.984453	1.0415	1.15608	1.0965	1.09161	1.19698
RCaMP3, Calcium(+)_3	0.0981455	0.201	0.369349	0.610294	0.746599	0.770089	0.837469	0.914102	0.895818	0.895293	0.940692
RCaMP3, Calcium(+)_4	0.103995	0.223993	0.394311	0.636957	0.767974	0.793	0.95114	0.962545	0.947535	0.955435	1.00173
RCaMP3, Calcium(-)_1	0.00137041	0.00407445	0.00988721	0.0152585	0.0245938	0.0437888	0.0971613	0.196935	0.345464	0.617504	0.915868
RCaMP3, Calcium(-)_2	0.00148078	0.00447913	0.00980443	0.0160587	0.0251825	0.0541911	0.101604	0.18392	0.40017	0.670325	0.870865
RCaMP3, Calcium(-)_3	0.0010485	0.00358699	0.00767983	0.0135478	0.018312	0.0415631	0.0845517	0.152944	0.340856	0.549241	0.731534
RCaMP3, Calcium(-)_4	0.00323748	0.00570239	0.00985042	0.0156172	0.0224325	0.0462629	0.0901253	0.160651	0.338979	0.584982	0.753387
