# Supplementary material for: A multicolor suite for deciphering population coding of calcium and cAMP in vivo
Source: Nat Methods. 2024 Mar 21;21(5):897–907. doi: 10.1038/s41592-024-02222-9 (PMC11093745; doi:10.1038/s41592-024-02222-9)
Supplement: Supplementary file 17 — Statistical source data. [file 41592_2024_2222_MOESM17_ESM.xlsx]

## Sheet: ED_6d
cAMPinG1-ST	0.250493	0.0843831	0.137507
cAMPinG1mut-ST	0.00435171	0.056062	0.0118225	-0.0544007
G-Flamp1	0.0542643	-0.045728	-0.0348555

## Sheet: ED_6g
Mock	1.19339	0.610171	1.67618	1.03934	0.729123	0.398097
Propranolol	0.75373	0.465084	0.406316	0.414913	0.139731	-0.0012687
