# Supplementary material for: A multicolor suite for deciphering population coding of calcium and cAMP in vivo
Source: Nat Methods. 2024 Mar 21;21(5):897–907. doi: 10.1038/s41592-024-02222-9 (PMC11093745; doi:10.1038/s41592-024-02222-9)
Supplement: Supplementary file 18 — Statistical source data. [file 41592_2024_2222_MOESM18_ESM.xlsx]

## Sheet: ED_7d
cAMPinG1-ST	-0.0550664	-0.0724541	-0.0510523	-0.0588174	-0.00806109	-0.0371815	-0.0661251	0.130387	-0.0244286	-0.0976029	0.000438744	-0.0317534
cAMPinG1mut-ST	0.0474721	0.0236077	-0.00497792	0.039697	-0.0079119	-0.0160216	0.000834931	0.0379898	0.00421333	0.00348397	-0.00428913	-0.0132115	-0.0157528	0.0312887	0.0275105	-0.0304658
G-Flamp1	-0.0460948	-0.0231964	0.0186297	-0.017293	-0.0359721	0.0269126	-0.0147081	-0.0235512	-0.00982819	-0.0141507	0.0118304	0.0183315	-0.019195	0.00312197	-0.0045249	-0.0169755
