# Supplementary material for: A multicolor suite for deciphering population coding of calcium and cAMP in vivo
Source: Nat Methods. 2024 Mar 21;21(5):897–907. doi: 10.1038/s41592-024-02222-9 (PMC11093745; doi:10.1038/s41592-024-02222-9)
Supplement: Supplementary file 19 — Statistical source data. [file 41592_2024_2222_MOESM19_ESM.xlsx]

## Sheet: ED_8d
cAMPinG1-NE, during stim	3.67074	2.98915	1.25232	3.1482	3.66245	0.0630602	1.70085	-0.877959	1.6014	1.8064	1.26445	0.915394	0.213392	1.81412	0.853026	1.9412	0.441653	0.1062	2.16231	2.11544	2.28923	5.17294	3.0296	0.0737819	3.43823	-1.38445	0.00550688	0.379419	0.239297	-0.0856875	0.318081	0.313872	0.169474	0.429768	0.283676	0.249685
cAMPinG1-NE, after stim	0.208518	0.0235837	-0.476226	-0.0869295	-1.04851	-1.08028	-3.20913	-4.23862	-2.40399	0.560314	-0.596179	-1.52164	-2.54255	0.734546	-1.41311	-1.90753	-1.01564	-1.0647	-3.2742	-4.54739	-5.72892	0.771109	-0.841562	-1.81505	-5.17356	-4.9996	-4.47294	-0.240493	-0.412118	-0.862286	-0.617541	-0.164627	-0.647473	-0.517386	-0.541134	-0.670672
cAMPinG1mut-NE, during stim	0.416254	0.451755	0.120875	0.144539	0.375333	0.308449	0.315774	0.248617	0.323344	0.315672	-0.039423	0.133176	0.127205	0.0642906	0.154001	0.200812	0.104729	0.180535	0.260782	0.261362	0.124402	0.215657	0.107936	0.305458	0.126302	0.191751	0.179826
cAMPinG1mut-NE, after stim	0.391502	0.200651	-0.233368	-0.491664	0.268283	0.0403497	-0.189808	-0.0999096	-0.0744514	0.122195	-0.42242	0.253955	-0.0522411	-0.163933	-0.0423019	-0.0868977	-0.092141	0.00288399	0.0686731	0.239994	0.136693	0.0440941	-0.0501176	0.29357	-0.0644004	0.120922	0.026387
G-Flamp1, during stim	0.285255	0.142709	0.202769	0.271845	0.286272	0.300769	0.303255	0.189301	0.238558	0.246036	0.22666	0.268555	0.155902	0.285197	0.240877	0.273416	0.26366	0.225781	0.129612	0.202605	0.17928	0.123653	0.157339	0.171489	0.224566	0.0718266	0.201857	0.106944	0.192753	0.134086	0.166847	0.0774048	0.208132	0.173703	0.196413	0.134776
G-Flamp1, after stim	-0.360242	-0.23098	-0.255552	-0.29005	-0.36681	-0.188187	-0.256817	-0.276001	-0.196021	-0.143222	-0.149012	-0.109561	-0.343271	-0.329255	-0.24263	-0.308538	-0.108457	-0.340024	-0.227358	-0.23638	-0.121293	-0.245582	-0.211685	-0.373683	-0.233048	-0.289259	-0.227662	-0.186665	-0.300291	-0.25705	-0.306331	-0.366214	-0.0793265	-0.298054	-0.325133	-0.263989
