# Supplementary material for: A multicolor suite for deciphering population coding of calcium and cAMP in vivo
Source: Nat Methods. 2024 Mar 21;21(5):897–907. doi: 10.1038/s41592-024-02222-9 (PMC11093745; doi:10.1038/s41592-024-02222-9)
Supplement: Supplementary file 20 — Statistical source data. [file 41592_2024_2222_MOESM20_ESM.xlsx]

## Sheet: ED_9c
cAMPinG1	6.12328	6.87321	5.6113	5.58661	6.5222	5.85748	5.84734	5.3891	4.8514	6.26532	5.5258	5.27365	5.44911	4.88857	5.06088	5.74604	4.57418	5.35756	6.34669	5.29431	5.82448	4.90246	6.34338	5.47476	6.73612	4.95616	5.42937	6.75758	6.46547	5.13185	6.70236	4.88335	5.28955	4.85846	4.46414	5.51574	5.54879	5.83125	4.57537	6.09912	5.91021	6.59646	6.93895	5.01229	6.01834	4.84714	4.46681	5.34317	5.18944
G-Flamp1	2.55641	1.83474	2.13485	2.33305	2.1495	2.32529	1.32602	2.25219	2.41865	2.40803	1.33254	1.92034	2.22417	1.60127	1.28947	1.69859	2.0797	2.18387	2.17759	2.00119	1.4456	2.11574	2.1087	1.40251	1.96722	2.10019	1.73471	2.28423	2.22031	1.81397	1.51372	1.23589	1.39063	1.98783	1.35884	1.8613	1.94672	1.14959	1.02626	1.98588	1.5571	1.63339	1.93805	1.3493	1.96043	2.12174	2.21668	1.45289	1.15002
cAMPFIRE-L	1.37279	0.87799	0.815756	1.27975	0.906305	1.03108	0.931112	0.842362	1.01817	0.922194	1.01886	0.947841	1.04424	0.924247	0.955617	1.65529	0.873637	1.04018	0.843811	0.922461	0.839829	1.28763	0.93819	0.913045	1.22871	0.804486	1.12496	0.792453	0.802447	0.870506	1.07883	0.922375	0.826291	0.958466	1.31775	1.19446	1.40001	0.939604	1.00498	0.883976	0.848949	0.891119	0.932408	0.92999	1.35033	0.899215	0.862742	1.09376	1.18263
[truncated: 66 more columns]

## Sheet: ED_9e
cAMPinG1 cell line in 10 % FBS	8.2069	10.0345	7.96552	12.5517	8.75862	7.10345
Original HEK cell line in 10 % FBS	6.77419	8.46774	5.63364	7.5	8.74424	8.53687
Original HEK cell line in 1.5 % FBS	3.45845	4.30295	4.14209	2.73458	2.33244	4.42359
