# Supplementary material for: A multicolor suite for deciphering population coding of calcium and cAMP in vivo
Source: Nat Methods. 2024 Mar 21;21(5):897–907. doi: 10.1038/s41592-024-02222-9 (PMC11093745; doi:10.1038/s41592-024-02222-9)
Supplement: Supplementary file 21 — Statistical source data. [file 41592_2024_2222_MOESM21_ESM.xlsx]

## Sheet: ED_10d
DRD1, ACTH(+), DA(-)	0.91969	1.58253	1.80781	1.75259	0.213257	1.85484	0.333729	1.63306	0.350685	1.23918	0.649551	0.241149	0.353433	1.22256	1.87995	1.10028	0.569145	0.982801	1.81607	1.73168	0.229805	0.37543	0.202656	1.61211	1.70974	0.586212	0.437782	0.24966	1.60558	0.202228	1.63842	0.245513	0.394096	1.16069	0.368969	0.817203	1.94385	1.96777	1.8249	0.230528	0.275515	1.71939	0.662958	0.286555	0.997397	2.01053	0.947052	0.217675	1.52013
MC3R, ACTH(+), DA(-)	0.660616	1.80668	2.0906	2.2138	2.12324	1.76507	1.92459	1.87691	1.87096	2.25841	2.05302	2.04063	2.21634	1.89352	0.376519	1.95599	1.86428	1.85088	2.145	2.04693	2.09897	2.07136	2.13099	1.98682	2.15708	1.91105	1.96634	2.1821	1.72111	1.83214	2.14291	1.36505	0.332531	1.91687	2.01692	2.27981	1.47718	1.51722	2.02274	1.97815	1.92961	0.264913	1.90154	2.11032	2.00725	1.91797	1.8032	1.91859	0.862755
DRD1, ACTH(-), DA(+)	1.93286	1.824	2.01389	1.9548	1.7646	1.94922	2.00441	1.76183	1.91951	1.90328	2.18745	2.11212	1.70282	1.78436	2.02179	1.60013	0.475214	1.87353	1.93383	1.8108	1.75428	1.95824	0.777621	0.941875	1.99229	1.58286	1.89164	2.03399	1.83435	1.56591	1.99524	1.91848	1.11251	1.83756	1.78982	1.70045	1.88387	1.89694	1.89049	0.611331	1.84454	2.15724	1.87805	1.98703	2.07703	1.34179	2.20571	0.152873	1.67613
MC3R, ACTH(-), DA(+)	0.405654	0.377361	0.855113	1.82525	1.68062	2.13944	0.271254	1.3148	1.99977	1.51215	1.97759	0.224237	0.596004	1.98368	2.07235	1.58377	2.07121	1.88825	1.90481	2.11143	1.75456	0.931988	0.244756	0.811282	0.150328	0.431615	0.220239	0.193157	0.270854	0.87118	0.418893	1.71076	0.45198	0.77344	0.673311	1.80367	2.05248	0.188144	0.475079	1.82971	0.223413	0.698181	1.69226	0.154524	0.584151	0.235029	0.186159	0.188331	0.602257
[truncated: 112 more columns]
